# Supplementary material for: N′-(2,6-Dichloro­benzyl­idene)furan-2-carbohydrazide
Source: Acta Crystallogr Sect E Struct Rep Online. 2012 Apr 21;68(Pt 5):o1455. doi: 10.1107/S160053681201639X (PMC3344570; doi:10.1107/S160053681201639X)
Supplement: Supplementary file 2 [file e-68-o1455-Isup2.hkl]

# 
# h,k,l, Fc-squared, Fo-squared, sigma(Fo-squared) and status flag 
# 
data_I
_shelx_title ' a in P2(1)/c' 
_shelx_refln_list_code          4 
_shelx_F_calc_maximum      134.96 
_exptl_crystal_F_000       624.00 
_reflns_d_resolution_high  0.8001 
 
loop_ 
 _symmetry_equiv_pos_as_xyz 
 'x, y, z' 
 '-x, y+1/2, -z+1/2' 
 '-x, -y, -z' 
 'x, -y-1/2, z-1/2' 
 
_cell_length_a     4.9046 
_cell_length_b    19.1113 
_cell_length_c    12.9469 
_cell_angle_alpha  90.000 
_cell_angle_beta   91.565 
_cell_angle_gamma  90.000 
 
_shelx_F_squared_multiplier     1.000 
 
loop_ 
 _refln_index_h 
 _refln_index_k 
 _refln_index_l 
 _refln_F_squared_calc 
 _refln_F_squared_meas 
 _refln_F_squared_sigma 
 _refln_observed_status 
   1   0   0        1.79        2.00      1.44 o 
   2   0   0        5.18        5.06      3.43 o 
   3   0   0      840.86      874.11     33.81 o 
   4   0   0      118.16      100.58     12.90 o 
   5   0   0        1.87       -7.37      7.37 o 
   6   0   0       46.89       38.71     10.97 o 
   1   1   0     1074.69     1101.32     13.43 o 
   2   1   0      580.22      691.93     17.42 o 
   3   1   0        3.51        3.14      1.33 o 
   4   1   0      148.19      143.38     10.77 o 
   5   1   0        0.29       -5.31      5.31 o 
   6   1   0       11.21        3.78      4.27 o 
   1   2   0      369.42      408.24      7.16 o 
   2   2   0      230.81      238.67      7.83 o 
   3   2   0       65.86       57.18      3.42 o 
   4   2   0      236.40      218.25     18.17 o 
   5   2   0       33.53       32.40      5.77 o 
   6   2   0        0.86        5.59      6.53 o 
   1   3   0     6488.24     6892.35     70.95 o 
   2   3   0     2987.75     2928.58     60.71 o 
   3   3   0      131.51      117.87      6.77 o 
   4   3   0       18.20       17.16      6.52 o 
   5   3   0       99.51       86.77      9.43 o 
   6   3   0       44.34       33.41     11.08 o 
   0   4   0     2714.69     2696.54     50.90 o 
   1   4   0        7.91       14.57      3.25 o 
   2   4   0      271.18      301.60      7.56 o 
   3   4   0      496.42      542.49     14.79 o 
   4   4   0      195.05      192.45      6.95 o 
   5   4   0       78.03       72.75     26.90 o 
   6   4   0       58.86       69.72     15.28 o 
   1   5   0      452.48      397.97     15.07 o 
   2   5   0      778.72      764.33     13.88 o 
   3   5   0       21.81       26.21      2.52 o 
   4   5   0       20.49       18.15      2.55 o 
   5   5   0       80.41       62.54     11.10 o 
   0   6   0        1.60       -0.27      2.14 o 
   1   6   0       51.68       62.79      7.20 o 
   2   6   0      534.19      476.40     11.25 o 
   3   6   0      108.91       93.52      4.97 o 
   4   6   0      307.14      295.85      9.17 o 
   5   6   0       53.86       59.19     13.08 o 
   1   7   0     2237.77     2573.87     59.44 o 
   2   7   0       97.47       85.07      4.61 o 
   3   7   0        6.86        8.03      2.41 o 
   4   7   0      151.89      153.77      7.16 o 
   5   7   0      140.79      144.33     19.64 o 
   0   8   0     2732.81     2770.27     57.68 o 
   1   8   0     3314.81     3455.74     48.92 o 
   2   8   0      476.60      429.84     10.74 o 
   3   8   0       17.29       15.03      2.59 o 
   4   8   0       16.74       11.09      3.07 o 
   5   8   0       96.56       97.62     17.46 o 
   1   9   0     1480.02     1547.96     31.13 o 
   2   9   0      123.58      104.75      4.83 o 
   3   9   0      515.66      508.71     10.47 o 
   4   9   0      240.73      247.98     10.44 o 
   5   9   0        7.20       17.21      5.57 o 
   0  10   0      697.24      762.02     24.29 o 
   1  10   0        3.64       -2.76      2.87 o 
   2  10   0      123.80      133.92      5.41 o 
   3  10   0      114.97      114.38      4.57 o 
   4  10   0        6.53        8.19      3.13 o 
   5  10   0        2.96        2.47      8.46 o 
   1  11   0       23.37       20.67      3.11 o 
   2  11   0      177.48      186.51     10.39 o 
   3  11   0      448.97      480.01     13.30 o 
   4  11   0      146.16      150.25      8.64 o 
   5  11   0        4.67        0.21      7.18 o 
   0  12   0      419.59      406.09     12.40 o 
   1  12   0       72.73       85.50      5.84 o 
   2  12   0      254.15      229.71     12.82 o 
   3  12   0       24.41       23.30      4.58 o 
   4  12   0        9.76        9.89      3.46 o 
   5  12   0       12.64       23.95     12.54 o 
   1  13   0       10.33       10.98      2.82 o 
   2  13   0      176.74      185.54      9.71 o 
   3  13   0        3.62        1.38      3.52 o 
   4  13   0       38.34       36.17      4.96 o 
   5  13   0        2.86       -1.19      7.37 o 
   0  14   0      189.63      204.08     12.39 o 
   1  14   0       23.06       22.23      4.74 o 
   2  14   0       52.61       56.60      7.30 o 
   3  14   0      335.91      327.05     15.24 o 
   4  14   0        0.45        1.82      3.61 o 
   1  15   0        0.01        3.17      2.04 o 
   2  15   0        5.35        8.89      3.25 o 
   3  15   0      163.55      185.81      9.09 o 
   4  15   0      287.61      339.93     17.46 o 
   0  16   0        7.13       11.03      4.02 o 
   1  16   0      856.77      844.02     35.89 o 
   2  16   0        1.47        1.44      3.00 o 
   3  16   0        0.01        0.80      3.02 o 
   4  16   0       42.38       56.11      7.60 o 
   1  17   0      181.27      172.37      9.60 o 
   2  17   0        8.34       17.08      5.35 o 
   3  17   0       39.55       28.86      4.42 o 
   4  17   0       40.46       39.99      9.45 o 
   0  18   0       37.33       54.94     12.29 o 
   1  18   0      145.29      155.10      8.50 o 
   2  18   0      409.85      416.63     14.70 o 
   3  18   0        0.79       -1.03      2.94 o 
   4  18   0       10.65       22.58      6.03 o 
   1  19   0       77.09       88.97     10.99 o 
   2  19   0        3.15       10.27      3.99 o 
   3  19   0       30.03       41.70      5.56 o 
   0  20   0      278.62      243.38     25.04 o 
   1  20   0       18.53       17.03      6.07 o 
   2  20   0      108.26      115.29      9.91 o 
   3  20   0       16.19        9.80      3.63 o 
   1  21   0      170.64      214.10     17.51 o 
   2  21   0        2.88        9.52      4.70 o 
   0  22   0      110.80       81.80     16.04 o 
   1  22   0        8.06       11.04      6.03 o 
   2  22   0        0.44        9.13      4.66 o 
   1  23   0       18.57       19.07     12.91 o 
  -6   1   1        2.53        8.58      4.79 o 
  -5   1   1      152.15      162.95     14.39 o 
  -4   1   1      401.02      360.71     16.98 o 
  -3   1   1       58.51       60.37      5.12 o 
  -2   1   1     1315.97     1345.90     21.24 o 
  -1   1   1       10.34       11.25      1.13 o 
   1   1   1     7202.39     7444.50     65.09 o 
   2   1   1      429.42      376.36      5.72 o 
   3   1   1     1010.69      975.07     16.31 o 
   4   1   1        0.72        3.29      8.80 o 
   5   1   1       64.51       51.32      8.01 o 
   6   1   1        6.62       10.31      4.96 o 
  -6   2   1        0.21       -2.85      7.14 o 
  -5   2   1      153.43      181.50     20.75 o 
  -4   2   1      148.03      139.18      8.69 o 
  -3   2   1      784.72      740.00     12.99 o 
  -2   2   1     2396.18     2492.66     46.33 o 
  -1   2   1      276.68      315.42      4.69 o 
   1   2   1      541.91      479.81      8.00 o 
   2   2   1      641.78      674.22      7.88 o 
   3   2   1     1018.11     1064.33     27.48 o 
   4   2   1       22.00       20.17     16.32 o 
   5   2   1       29.42       38.65     10.58 o 
   6   2   1        5.72        0.15      8.34 o 
  -6   3   1       12.60       25.16     10.36 o 
  -5   3   1      115.38      137.63     11.82 o 
  -4   3   1       91.00       91.14      7.85 o 
  -3   3   1       89.55      100.22      4.64 o 
  -2   3   1     1024.99      995.98     25.10 o 
  -1   3   1     4959.37     4812.40     40.41 o 
   1   3   1     3745.16     3645.53     34.15 o 
   2   3   1      643.19      703.04      8.98 o 
   3   3   1     1116.66     1119.96     19.82 o 
   4   3   1      166.75      178.30     12.97 o 
   5   3   1       17.57       26.91      6.13 o 
   6   3   1       11.62        0.02      7.85 o 
  -6   4   1       36.67       39.49     12.44 o 
  -5   4   1        2.79       -1.39      4.00 o 
  -4   4   1       96.32       79.81      8.31 o 
  -3   4   1       95.59       84.39      4.48 o 
  -2   4   1      772.62      767.36     10.34 o 
  -1   4   1      972.09      966.70     15.91 o 
   0   4   1     4282.06     4276.82     71.66 o 
   1   4   1     1214.68     1127.81     15.35 o 
   2   4   1     1638.25     1709.89     20.14 o 
   3   4   1      127.33      123.43      5.94 o 
   4   4   1      156.83      143.04     20.46 o 
   5   4   1       12.83        3.58      4.54 o 
   6   4   1       13.30        8.40      6.59 o 
  -5   5   1        0.04      -10.55     10.55 o 
  -4   5   1        4.84        7.90      2.54 o 
  -3   5   1      556.38      595.90     12.73 o 
  -2   5   1     1246.02     1264.72     23.62 o 
  -1   5   1      288.30      335.69      8.80 o 
   0   5   1     1022.41      912.66     13.22 o 
   1   5   1     3773.47     3532.99    107.20 o 
   2   5   1       14.28       11.52      2.08 o 
   3   5   1       69.79       70.40      4.93 o 
   4   5   1       91.24      100.70     10.97 o 
   5   5   1       80.99       70.18      9.08 o 
  -5   6   1        0.03       -0.87      5.80 o 
  -4   6   1      282.11      280.75      9.58 o 
  -3   6   1     3364.17     3330.21     34.77 o 
  -2   6   1      603.97      588.66     12.52 o 
  -1   6   1       17.96       10.44      3.01 o 
   0   6   1     1359.92     1313.62     18.10 o 
   1   6   1      226.97      227.80     12.29 o 
   2   6   1      192.64      215.44      6.74 o 
   3   6   1      195.73      200.28      7.17 o 
   4   6   1      681.45      666.70     19.81 o 
   5   6   1        0.26        0.96      5.08 o 
  -5   7   1       82.80       76.46     10.01 o 
  -4   7   1       54.04       57.43      4.52 o 
  -3   7   1        1.30        3.59      1.50 o 
  -2   7   1     1572.13     1628.81     32.12 o 
  -1   7   1        0.47        0.33      1.88 o 
   0   7   1     2142.83     2123.20     23.15 o 
   1   7   1     1518.19     1494.71     40.62 o 
   2   7   1       41.08       47.09      4.85 o 
   3   7   1      151.96      146.87      6.42 o 
   4   7   1      188.56      207.53      9.24 o 
   5   7   1       54.71       75.06     10.52 o 
  -5   8   1       22.19       13.00      9.45 o 
  -4   8   1       26.71       24.00      4.39 o 
  -3   8   1      183.86      164.07      5.16 o 
  -2   8   1        9.81       13.70      3.24 o 
  -1   8   1      810.07      797.54     19.71 o 
   0   8   1        0.18        2.17      1.28 o 
   1   8   1      226.09      220.39      8.06 o 
   2   8   1      224.61      207.58      6.44 o 
   3   8   1      287.95      285.55      9.25 o 
   4   8   1       51.29       49.58      4.80 o 
   5   8   1       15.15        7.45      5.06 o 
  -5   9   1       51.48       58.85      9.85 o 
  -4   9   1       72.14       60.70      8.31 o 
  -3   9   1       56.72       59.38      3.15 o 
  -2   9   1      276.57      262.05     11.76 o 
  -1   9   1      747.24      747.96     19.29 o 
   0   9   1     3227.79     3079.69     34.05 o 
   1   9   1     3000.07     2809.04     36.22 o 
   2   9   1     1279.35     1235.40     24.15 o 
   3   9   1       16.75       14.74      2.23 o 
   4   9   1       11.51        3.83      3.15 o 
   5   9   1        8.90        3.16      4.48 o 
  -5  10   1       67.92       66.36      9.47 o 
  -4  10   1       12.78        8.78      3.49 o 
  -3  10   1        8.49        9.60      2.23 o 
  -2  10   1       34.92       24.70      3.74 o 
  -1  10   1     2111.79     2108.00     62.60 o 
   0  10   1        3.49        2.73      1.49 o 
   1  10   1      357.38      332.81      8.97 o 
   2  10   1      197.53      158.32      5.39 o 
   3  10   1       31.89       30.91      3.71 o 
   4  10   1       52.62       55.34      9.63 o 
   5  10   1        9.72        8.09      4.64 o 
  -5  11   1        5.14        7.45      4.47 o 
  -4  11   1        0.12       -0.74      6.16 o 
  -3  11   1      186.89      170.49      8.43 o 
  -2  11   1        6.46        4.82      3.22 o 
  -1  11   1      565.83      610.28     18.44 o 
   0  11   1       25.68       30.07      2.56 o 
   1  11   1      192.21      215.77     10.97 o 
   2  11   1       17.70       14.02      5.08 o 
   3  11   1      170.19      177.45      7.99 o 
   4  11   1      205.53      195.83     11.69 o 
   5  11   1        1.94       11.20      6.18 o 
  -5  12   1        0.35       11.77      8.33 o 
  -4  12   1       33.63       33.12      6.37 o 
  -3  12   1        8.61        8.24      2.66 o 
  -2  12   1       62.05       46.91      4.56 o 
  -1  12   1     1675.63     1593.88     32.37 o 
   0  12   1      993.80      955.74     17.56 o 
   1  12   1      924.66      853.27     20.54 o 
   2  12   1     1797.23     1760.47     37.64 o 
   3  12   1      150.97      157.95      7.76 o 
   4  12   1        8.35        9.71      4.22 o 
   5  12   1        1.97       16.77      8.14 o 
  -5  13   1        2.08       -0.04      9.11 o 
  -4  13   1        0.57        0.40      3.11 o 
  -3  13   1        4.54        4.57      2.83 o 
  -2  13   1      132.95      129.89      7.18 o 
  -1  13   1      758.14      718.74     18.09 o 
   0  13   1      235.70      242.96     10.41 o 
   1  13   1       27.36       22.81      2.70 o 
   2  13   1      197.20      213.19     13.69 o 
   3  13   1       33.97       26.42      3.33 o 
   4  13   1      164.92      171.10     11.00 o 
   5  13   1       25.24       27.66     10.62 o 
  -4  14   1       17.59       11.76      3.60 o 
  -3  14   1        0.07       -0.37      3.97 o 
  -2  14   1        0.56        1.90      2.85 o 
  -1  14   1     1776.99     1711.86     31.06 o 
   0  14   1       94.75       97.75      5.42 o 
   1  14   1        1.91        0.42      3.10 o 
   2  14   1      471.34      484.09     27.43 o 
   3  14   1       62.62       57.89      5.08 o 
   4  14   1        5.05        3.99      4.71 o 
  -4  15   1        0.95        3.87      3.75 o 
  -3  15   1       23.33       17.92      3.80 o 
  -2  15   1        0.75       -0.38      3.24 o 
  -1  15   1      180.84      189.12      9.73 o 
   0  15   1      275.02      284.73      8.26 o 
   1  15   1      959.62      952.23     31.71 o 
   2  15   1      187.27      173.93     10.14 o 
   3  15   1       15.17       17.24      4.13 o 
   4  15   1       16.03       10.43     11.76 o 
  -4  16   1       71.86       62.55     10.08 o 
  -3  16   1       28.34       23.30      4.62 o 
  -2  16   1       38.65       42.20      4.81 o 
  -1  16   1       63.86       64.52      5.88 o 
   0  16   1        0.13        4.02      2.55 o 
   1  16   1       45.40       47.79      5.62 o 
   2  16   1        6.70        6.12      3.26 o 
   3  16   1       12.49       12.13      7.85 o 
   4  16   1       30.26       22.46      7.68 o 
  -4  17   1       12.95       16.21      8.08 o 
  -3  17   1       67.26       61.83      6.67 o 
  -2  17   1       37.10       34.28      6.44 o 
  -1  17   1      175.11      165.80      9.67 o 
   0  17   1      827.12      846.34     25.30 o 
   1  17   1      175.51      184.59     10.04 o 
   2  17   1      241.42      235.72     15.78 o 
   3  17   1       35.94       30.74      5.28 o 
   4  17   1        7.92        1.13      4.29 o 
  -4  18   1       65.07       86.74     12.20 o 
  -3  18   1        7.89        9.93      3.45 o 
  -2  18   1       24.66       27.35      4.43 o 
  -1  18   1       34.23       34.82      5.76 o 
   0  18   1       36.10       31.11      9.32 o 
   1  18   1        0.20        2.65      3.23 o 
   2  18   1        0.04       -0.36      3.18 o 
   3  18   1       35.74       41.45      7.34 o 
   4  18   1       14.71       21.60      5.10 o 
  -3  19   1       15.90       14.73      4.90 o 
  -2  19   1        1.56        5.73      3.61 o 
  -1  19   1       88.31       73.47     12.84 o 
   0  19   1       18.80       43.61     11.98 o 
   1  19   1        1.19        8.00      4.61 o 
   2  19   1       24.69       14.51      4.22 o 
   3  19   1       38.28       38.65      5.82 o 
  -3  20   1       26.98       44.95      7.16 o 
  -2  20   1       11.43       23.22      5.53 o 
  -1  20   1      230.42      235.69     21.66 o 
   0  20   1      130.63      139.00     13.79 o 
   1  20   1       25.40       29.16      6.35 o 
   2  20   1        3.01        0.40      3.10 o 
   3  20   1        0.97        0.98      3.29 o 
  -2  21   1        0.61       -1.46      5.29 o 
  -1  21   1        1.09        2.08      7.43 o 
   0  21   1       64.00       72.48     10.64 o 
   1  21   1        5.56        1.57      5.19 o 
   2  21   1        0.05        1.83      4.14 o 
  -2  22   1       46.37       42.04      8.99 o 
  -1  22   1        2.48        0.60      4.71 o 
   0  22   1       26.42       26.38     10.91 o 
   1  22   1        0.06        7.17      7.35 o 
   2  22   1        1.78       -4.59      4.59 o 
  -1  23   1       19.12       46.03      9.32 o 
   0  23   1        0.92       -7.96     10.65 o 
   1  23   1        4.24        7.68      5.69 o 
  -6   0   2       11.91       21.58      9.23 o 
  -5   0   2       52.39       51.33     11.75 o 
  -4   0   2        0.49       -0.33      5.40 o 
  -3   0   2      584.93      521.55     25.56 o 
  -2   0   2       11.02        7.21      1.31 o 
  -1   0   2        2.23       10.69      1.49 o 
   1   0   2    17277.88    17572.75    303.63 o 
   2   0   2      341.24      308.44      9.92 o 
   3   0   2       86.75       96.97      6.12 o 
   4   0   2      109.64      120.17     14.72 o 
   5   0   2       16.41        0.63      7.45 o 
   6   0   2        2.82        6.91      7.08 o 
  -6   1   2       22.06        9.70      4.88 o 
  -5   1   2       52.66       55.22      8.07 o 
  -4   1   2      147.28      135.47      8.74 o 
  -3   1   2       44.31       40.31      5.19 o 
  -2   1   2        4.40        8.43      1.63 o 
  -1   1   2      829.59      903.18     12.93 o 
   0   1   2        4.89        6.62      2.58 o 
   1   1   2     4175.74     4174.68     77.52 o 
   2   1   2      673.65      706.79     10.11 o 
   3   1   2      213.78      228.94      6.67 o 
   4   1   2       22.19       28.51      5.90 o 
   5   1   2       86.50       79.28      9.80 o 
   6   1   2        2.73       -2.29      8.63 o 
  -6   2   2        1.65       -5.86      5.86 o 
  -5   2   2      380.74      372.40     19.55 o 
  -4   2   2        0.08       -3.44      4.02 o 
  -3   2   2       34.18       40.79      2.90 o 
  -2   2   2     1210.20     1145.77     18.10 o 
  -1   2   2     8502.61     9113.94     72.11 o 
   0   2   2     8060.56     8353.78    148.25 o 
   1   2   2    18212.97    18879.10    161.14 o 
   2   2   2      493.88      445.53      7.66 o 
   3   2   2      522.04      600.65     11.58 o 
   4   2   2      139.75      134.24     10.95 o 
   5   2   2      388.75      373.13     16.75 o 
   6   2   2       17.17       17.51      6.96 o 
  -6   3   2       29.98       21.42     10.01 o 
  -5   3   2      136.89      154.15     12.73 o 
  -4   3   2        1.44       -0.64      3.32 o 
  -3   3   2       99.10       97.42      4.65 o 
  -2   3   2        8.41        3.44      1.06 o 
  -1   3   2    14005.80    14041.13    109.54 o 
   0   3   2     2078.95     1962.99     84.77 o 
   1   3   2     9395.39     9409.80     95.66 o 
   2   3   2      780.99      809.35     11.14 o 
   3   3   2       56.88       63.95      3.31 o 
   4   3   2      158.43      143.16     16.75 o 
   5   3   2        8.62       -3.65      3.86 o 
   6   3   2        0.10       -9.86      9.86 o 
  -6   4   2       14.80        6.41      6.95 o 
  -5   4   2       11.64        4.64      4.06 o 
  -4   4   2      368.76      374.34     14.12 o 
  -3   4   2      194.64      193.75      6.90 o 
  -2   4   2     2010.39     2125.35     50.02 o 
  -1   4   2      581.07      611.44     10.84 o 
   0   4   2      826.79      780.59     23.95 o 
   1   4   2     3717.92     3550.03     34.00 o 
   2   4   2        2.48        2.24      1.13 o 
   3   4   2      292.93      285.50      7.23 o 
   4   4   2        1.07        6.28      7.47 o 
   5   4   2        2.98       -0.24      3.22 o 
  -5   5   2       12.32        6.55      4.85 o 
  -4   5   2       23.77       27.07      4.53 o 
  -3   5   2      179.69      169.91      6.61 o 
  -2   5   2        1.81       -1.32      2.99 o 
  -1   5   2     3225.53     3067.82     42.44 o 
   0   5   2    15734.18    15350.75    186.93 o 
   1   5   2     1829.46     1680.67     18.29 o 
   2   5   2       48.44       57.31      3.09 o 
   3   5   2        2.28        2.04      3.26 o 
   4   5   2       30.41       25.83      8.54 o 
   5   5   2       43.32       36.06      5.39 o 
  -5   6   2       15.18       10.55      4.71 o 
  -4   6   2      325.73      325.77     10.35 o 
  -3   6   2      114.86      107.86      3.40 o 
  -2   6   2        8.83        4.21      3.25 o 
  -1   6   2      174.07      230.10      9.52 o 
   0   6   2      195.52      201.28      8.56 o 
   1   6   2       71.54       60.55      4.92 o 
   2   6   2     1189.48     1235.77     19.83 o 
   3   6   2      109.72      105.63      5.94 o 
   4   6   2      376.04      436.74     21.22 o 
   5   6   2       51.08       47.59     14.23 o 
  -5   7   2      227.33      228.48     21.08 o 
  -4   7   2      112.75      121.59      6.48 o 
  -3   7   2        1.69        2.17      1.37 o 
  -2   7   2      676.62      713.68     27.93 o 
  -1   7   2      582.85      586.28     16.51 o 
   0   7   2      552.53      509.31     10.22 o 
   1   7   2        9.01       15.45      4.42 o 
   2   7   2     1528.78     1560.32     28.92 o 
   3   7   2        7.19        8.15      2.05 o 
   4   7   2       48.91       44.89     10.00 o 
   5   7   2        1.47        1.25      5.34 o 
  -5   8   2       33.77       33.05     17.35 o 
  -4   8   2      270.41      279.96     12.26 o 
  -3   8   2      224.23      238.59      8.13 o 
  -2   8   2        5.90       -0.38      4.33 o 
  -1   8   2      597.15      509.29     16.86 o 
   0   8   2       48.07       38.93      4.32 o 
   1   8   2      814.19      796.80     29.33 o 
   2   8   2      217.30      212.67      8.75 o 
   3   8   2       21.48       32.01      3.95 o 
   4   8   2       79.28       51.88     11.23 o 
   5   8   2       36.37       43.48      8.93 o 
  -5   9   2        0.48       -4.17      4.17 o 
  -4   9   2       55.37       54.80      5.80 o 
  -3   9   2      208.48      194.56      7.74 o 
  -2   9   2      106.72       82.76     10.15 o 
  -1   9   2       68.69       79.01      7.03 o 
   0   9   2       84.39       87.22      8.52 o 
   1   9   2     1127.02     1234.21     39.97 o 
   2   9   2      533.88      548.21     18.50 o 
   3   9   2      114.96      110.11      6.61 o 
   4   9   2      126.30      105.00     20.88 o 
   5   9   2        0.44       -4.73      8.10 o 
  -5  10   2        3.90       25.33      7.09 o 
  -4  10   2       23.71       19.50      4.20 o 
  -3  10   2      171.49      185.38      7.89 o 
  -2  10   2      144.01      149.30      8.42 o 
  -1  10   2       35.72       48.26      4.69 o 
   0  10   2       31.62       34.49      3.64 o 
   1  10   2      177.00      203.85     15.39 o 
   2  10   2      124.19      117.39      6.38 o 
   3  10   2      720.82      720.31     18.36 o 
   4  10   2       11.93       14.18      3.45 o 
   5  10   2       16.61       25.03      8.38 o 
  -5  11   2       26.18       12.33     10.08 o 
  -4  11   2        0.39        3.23      3.00 o 
  -3  11   2      300.03      288.25     11.82 o 
  -2  11   2     1298.06     1348.76     32.33 o 
  -1  11   2      191.20      199.74     10.75 o 
   0  11   2      102.51       86.09      6.36 o 
   1  11   2      143.01      115.79      6.86 o 
   2  11   2      598.10      625.63     17.66 o 
   3  11   2       85.57       76.87      9.26 o 
   4  11   2       13.89       10.57      6.37 o 
   5  11   2       18.75       17.31      8.92 o 
  -5  12   2        0.94        1.60      4.53 o 
  -4  12   2        0.14       -1.24      3.17 o 
  -3  12   2       11.55       11.97      3.45 o 
  -2  12   2       50.10       56.87      6.05 o 
  -1  12   2      244.63      280.56     18.99 o 
   0  12   2        2.08        0.54      2.46 o 
   1  12   2       28.71       17.30      2.60 o 
   2  12   2       18.19       18.11      5.67 o 
   3  12   2      264.24      262.76      9.92 o 
   4  12   2        0.00       -3.43      9.92 o 
   5  12   2        0.69       -1.39      9.89 o 
  -5  13   2       38.71       49.25      8.40 o 
  -4  13   2       47.91       57.18      6.76 o 
  -3  13   2      114.06      127.31      8.61 o 
  -2  13   2      640.02      608.48     18.34 o 
  -1  13   2      210.79      209.11     18.61 o 
   0  13   2      319.15      286.33     13.40 o 
   1  13   2      829.51      798.05     26.11 o 
   2  13   2      937.80      959.27     28.77 o 
   3  13   2       58.71       49.46      4.59 o 
   4  13   2        0.25       -3.01      4.99 o 
   5  13   2       39.78       47.05      8.39 o 
  -4  14   2      208.64      179.85     11.62 o 
  -3  14   2        3.37        0.78      3.23 o 
  -2  14   2       28.13       36.81      7.33 o 
  -1  14   2       33.26       38.86      9.57 o 
   0  14   2        0.08        4.62      3.16 o 
   1  14   2        1.01       -3.13      3.13 o 
   2  14   2      391.19      385.97     14.83 o 
   3  14   2       21.38       21.27      4.75 o 
   4  14   2      138.46      135.03     13.82 o 
  -4  15   2        1.68        4.27      3.78 o 
  -3  15   2      561.28      588.29     19.76 o 
  -2  15   2       16.65        8.55      5.56 o 
  -1  15   2       33.39       26.78      7.52 o 
   0  15   2       58.83       56.07      6.29 o 
   1  15   2       26.66       20.68      3.44 o 
   2  15   2       15.33       17.54      4.37 o 
   3  15   2       34.00       43.07      8.34 o 
   4  15   2        0.14       -2.56      7.34 o 
  -4  16   2      131.09      127.55     10.28 o 
  -3  16   2       88.64      112.94      9.15 o 
  -2  16   2        4.31        2.71      3.94 o 
  -1  16   2        0.14       -4.27      7.03 o 
   0  16   2        8.86        5.50      4.30 o 
   1  16   2       17.91       13.66      6.94 o 
   2  16   2      114.43      101.63      7.99 o 
   3  16   2      114.65      120.34     10.57 o 
   4  16   2        0.49        2.06      4.75 o 
  -4  17   2      151.25      149.19     14.65 o 
  -3  17   2      129.77      137.91     10.38 o 
  -2  17   2        7.41        5.36      3.59 o 
  -1  17   2       46.24       35.74     10.57 o 
   0  17   2        0.13       -1.56      4.33 o 
   1  17   2        5.95        3.25      2.66 o 
   2  17   2        9.76       10.43      3.71 o 
   3  17   2       52.87       51.77      8.44 o 
   4  17   2        0.91        6.20      6.81 o 
  -3  18   2       22.34       30.42      5.88 o 
  -2  18   2      122.62      122.02     12.05 o 
  -1  18   2      230.72      225.79     22.88 o 
   0  18   2      236.92      240.49     16.66 o 
   1  18   2       18.01        9.62      3.14 o 
   2  18   2       79.28       83.65      8.55 o 
   3  18   2       16.53       21.53      4.92 o 
  -3  19   2       15.70        5.85      4.67 o 
  -2  19   2       42.96       33.15      7.62 o 
  -1  19   2       84.17       80.35     15.22 o 
   0  19   2      688.24      792.55     44.43 o 
   1  19   2        4.59        1.39      3.71 o 
   2  19   2        9.85       15.76      5.03 o 
   3  19   2        0.63       -4.28      4.28 o 
  -3  20   2       43.51       64.78     15.07 o 
  -2  20   2        0.00        0.53      5.01 o 
  -1  20   2       19.64       19.32     10.36 o 
   0  20   2        0.05       -0.19      7.41 o 
   1  20   2       47.32       40.08      6.64 o 
   2  20   2        1.92       -0.01      3.56 o 
   3  20   2       84.47       95.84      9.29 o 
  -2  21   2       73.56       77.77     11.35 o 
  -1  21   2      186.96      222.42     17.57 o 
   0  21   2      229.85      248.59     26.38 o 
   1  21   2        4.07       31.89     11.31 o 
   2  21   2       25.69       23.81      6.98 o 
  -2  22   2       14.33       17.45      6.25 o 
  -1  22   2       20.89       39.07      9.09 o 
   0  22   2       48.09       49.16     13.50 o 
   1  22   2       16.33       29.92     10.24 o 
   2  22   2       73.30       65.28     14.32 o 
  -1  23   2        1.96        2.92      5.50 o 
   0  23   2        0.01       11.52      9.78 o 
   1  23   2       35.55       47.61     13.73 o 
  -6   1   3        1.31        4.42      6.07 o 
  -5   1   3      274.06      259.87     16.62 o 
  -4   1   3      770.97      777.74     19.16 o 
  -3   1   3     1911.44     1828.03     54.36 o 
  -2   1   3      465.25      486.53      8.28 o 
  -1   1   3      380.47      384.08      6.84 o 
   0   1   3      153.78      143.60      6.52 o 
   1   1   3     1326.50     1399.65     23.14 o 
   2   1   3       32.09       23.94      2.58 o 
   3   1   3       29.92       23.39      3.41 o 
   4   1   3      491.86      522.93     21.58 o 
   5   1   3        2.07       15.98      5.55 o 
  -6   2   3        5.76       -3.52      5.95 o 
  -5   2   3       45.10       47.73      6.47 o 
  -4   2   3      179.10      218.00     11.36 o 
  -3   2   3       32.45       33.02      3.06 o 
  -2   2   3      478.15      530.08      8.27 o 
  -1   2   3       13.16       16.77      1.77 o 
   0   2   3     2186.56     2253.97     35.51 o 
   1   2   3     1067.63     1111.70     32.01 o 
   2   2   3     3043.99     3265.58     31.55 o 
   3   2   3      303.51      305.38      7.49 o 
   4   2   3        3.18        6.84      4.68 o 
   5   2   3        4.19        2.99      7.26 o 
  -6   3   3        0.02       16.27      8.29 o 
  -5   3   3       13.34       13.33      4.29 o 
  -4   3   3      347.76      368.71     14.69 o 
  -3   3   3      293.39      263.24      8.08 o 
  -2   3   3      634.62      656.38     10.43 o 
  -1   3   3     4942.85     4765.87     47.59 o 
   0   3   3      191.71      184.76      5.83 o 
   1   3   3      908.01      890.07     16.56 o 
   2   3   3      484.21      535.16      9.19 o 
   3   3   3      222.04      207.02      6.95 o 
   4   3   3      178.88      182.24     21.47 o 
   5   3   3       47.96       59.33     12.94 o 
  -5   4   3      127.59      140.60     10.33 o 
  -4   4   3      538.77      549.62     17.78 o 
  -3   4   3      150.88      179.06      6.79 o 
  -2   4   3     3252.48     3223.50     44.44 o 
  -1   4   3     9435.47     9373.46     78.41 o 
   0   4   3     5549.32     5823.49    113.49 o 
   1   4   3     1637.64     1496.96     28.04 o 
   2   4   3     1417.58     1394.70     18.60 o 
   3   4   3      190.44      192.78      6.76 o 
   4   4   3       37.89       18.66      9.72 o 
   5   4   3      129.10       99.12     11.72 o 
  -5   5   3      202.56      211.13     18.92 o 
  -4   5   3       99.87       94.56      7.73 o 
  -3   5   3        1.80        0.75      1.17 o 
  -2   5   3     1701.35     1805.28     33.11 o 
  -1   5   3       49.57       60.43      3.99 o 
   0   5   3     3569.11     3425.33     81.58 o 
   1   5   3      633.42      641.35     31.80 o 
   2   5   3      919.64      941.26     16.97 o 
   3   5   3      134.23      135.81      5.75 o 
   4   5   3       17.56       18.84      7.14 o 
   5   5   3        1.07        1.34     11.10 o 
  -5   6   3       24.36       43.40      8.94 o 
  -4   6   3        1.23       -2.96      3.85 o 
  -3   6   3       39.99       40.40      3.10 o 
  -2   6   3     1239.07     1134.01     36.53 o 
  -1   6   3      686.82      712.62     14.64 o 
   0   6   3       48.08       55.11      3.67 o 
   1   6   3      221.36      246.83     14.97 o 
   2   6   3        0.39        0.11      1.97 o 
   3   6   3      296.27      315.79     10.81 o 
   4   6   3        6.98       -7.10      7.10 o 
   5   6   3        7.90        5.71     12.71 o 
  -5   7   3        3.57        9.82      5.53 o 
  -4   7   3       86.29       76.35      8.98 o 
  -3   7   3      376.41      393.57     12.73 o 
  -2   7   3      953.11      958.05     33.77 o 
  -1   7   3     1872.35     1836.80     28.04 o 
   0   7   3     1498.60     1604.72     76.96 o 
   1   7   3        5.22        7.79      4.67 o 
   2   7   3     2384.91     2275.87     29.70 o 
   3   7   3       62.90       55.86      6.17 o 
   4   7   3       15.81       11.49      7.37 o 
   5   7   3       80.37       70.63     11.78 o 
  -5   8   3       23.06       31.79      7.47 o 
  -4   8   3      140.32      141.28      8.94 o 
  -3   8   3        6.47        6.85      1.92 o 
  -2   8   3      119.41      103.40     11.12 o 
  -1   8   3     2150.57     2228.43     32.21 o 
   0   8   3     2154.23     2452.88     47.62 o 
   1   8   3       12.24       19.78      5.59 o 
   2   8   3      160.56      161.81     16.59 o 
   3   8   3      557.50      565.16     19.87 o 
   4   8   3       80.15      117.09     16.90 o 
   5   8   3       17.92       14.75      6.89 o 
  -5   9   3        3.55       12.09      4.81 o 
  -4   9   3       14.89       12.31      5.54 o 
  -3   9   3        0.06        5.88      6.32 o 
  -2   9   3       51.76       38.23      7.73 o 
  -1   9   3       76.89       71.47      9.99 o 
   0   9   3      788.46      860.74     40.49 o 
   1   9   3      807.63      922.45     34.69 o 
   2   9   3       50.93       50.06      4.33 o 
   3   9   3       89.83       90.60      8.54 o 
   4   9   3      143.94      142.72     18.36 o 
   5   9   3        0.13        4.47      5.01 o 
  -5  10   3       66.54       79.94     10.74 o 
  -4  10   3        0.59       -2.45      3.36 o 
  -3  10   3       10.80       12.85      4.70 o 
  -2  10   3      585.78      595.48     21.26 o 
  -1  10   3       14.22       14.40      5.32 o 
   0  10   3      643.76      636.07     29.88 o 
   1  10   3      454.35      447.78     24.16 o 
   2  10   3      532.84      537.93     17.04 o 
   3  10   3       59.48       73.63      5.73 o 
   4  10   3        0.38       -3.19      4.58 o 
   5  10   3       12.28        6.43      6.83 o 
  -5  11   3        6.29       13.11      5.40 o 
  -4  11   3      263.22      250.82     12.77 o 
  -3  11   3      187.63      208.61     18.86 o 
  -2  11   3      248.79      275.59     14.81 o 
  -1  11   3       72.66       74.65      3.86 o 
   0  11   3      154.12      158.19     15.41 o 
   1  11   3       16.09       17.02      6.39 o 
   2  11   3      227.03      241.30      8.80 o 
   3  11   3      413.30      444.86     13.90 o 
   4  11   3      429.76      446.91     25.99 o 
   5  11   3       10.22       16.07     11.80 o 
  -5  12   3       26.09       39.82      8.61 o 
  -4  12   3        7.09       14.92      4.23 o 
  -3  12   3        1.48        3.04      2.95 o 
  -2  12   3        0.27        6.66      5.38 o 
  -1  12   3      286.11      218.89     10.96 o 
   0  12   3     1993.66     2060.49     62.95 o 
   1  12   3      872.65      793.11     36.96 o 
   2  12   3       84.77       76.68      5.19 o 
   3  12   3      425.10      425.97     12.62 o 
   4  12   3       35.57       40.57     11.12 o 
   5  12   3       22.05       25.50      7.27 o 
  -5  13   3        1.84        6.98      6.13 o 
  -4  13   3       69.77       71.10      7.66 o 
  -3  13   3       29.17       35.41      5.28 o 
  -2  13   3        5.46       13.13      5.33 o 
  -1  13   3       67.45       68.10     11.62 o 
   0  13   3      169.26      158.62      9.61 o 
   1  13   3       22.19       19.73      8.11 o 
   2  13   3       76.49       65.51      5.34 o 
   3  13   3       50.01       56.05      6.31 o 
   4  13   3       71.66       65.32      9.89 o 
  -4  14   3        2.74       -0.40      3.45 o 
  -3  14   3       87.10       83.73      7.47 o 
  -2  14   3        0.00        9.15      7.26 o 
  -1  14   3       21.48       11.12      7.29 o 
   0  14   3      292.93      255.77     12.28 o 
   1  14   3      524.30      535.74     22.54 o 
   2  14   3      140.65      130.18      6.41 o 
   3  14   3        7.00        6.77      3.50 o 
   4  14   3       28.90       36.62      7.95 o 
  -4  15   3       49.60       56.90      7.36 o 
  -3  15   3       89.40      112.50     12.43 o 
  -2  15   3       15.95       12.37      8.00 o 
  -1  15   3      171.43      171.72     18.67 o 
   0  15   3      266.09      260.21     12.69 o 
   1  15   3      161.45      163.88     24.57 o 
   2  15   3        7.04        9.21      3.33 o 
   3  15   3      144.49      129.71     15.03 o 
   4  15   3        0.69       -9.32     11.64 o 
  -4  16   3        5.15        5.87      3.78 o 
  -3  16   3       14.72       17.34      5.41 o 
  -2  16   3        0.24       -3.20      6.16 o 
  -1  16   3      597.31      546.76     34.42 o 
   0  16   3      530.69      532.61     19.10 o 
   1  16   3       14.30       14.29      4.81 o 
   2  16   3       15.81       16.16      4.14 o 
   3  16   3       70.01       70.45      7.70 o 
   4  16   3       46.50       39.95      8.13 o 
  -4  17   3       11.86       -0.04      6.19 o 
  -3  17   3       11.09       16.35      4.49 o 
  -2  17   3      313.75      338.55     28.37 o 
  -1  17   3       62.41       85.54     15.22 o 
   0  17   3       19.45       17.64      9.07 o 
   1  17   3       22.99       23.35      7.44 o 
   2  17   3       18.84       13.54      4.13 o 
   3  17   3       18.14       21.04      4.77 o 
   4  17   3        1.91       -0.61      4.88 o 
  -3  18   3       45.05       54.94      9.78 o 
  -2  18   3        0.67        5.78      8.29 o 
  -1  18   3       45.66       38.96     12.41 o 
   0  18   3      162.67      137.17     18.76 o 
   1  18   3       62.72       64.24      6.35 o 
   2  18   3       69.98       70.51      8.62 o 
   3  18   3       32.82       44.18      6.24 o 
  -3  19   3        0.53       -3.57      6.03 o 
  -2  19   3       29.34       13.80      7.75 o 
  -1  19   3      115.97      149.31     19.99 o 
   0  19   3       21.30       24.81      9.13 o 
   1  19   3       21.94       23.22      4.67 o 
   2  19   3       35.55       37.43      5.76 o 
   3  19   3       81.94       81.60      8.74 o 
  -3  20   3        8.41        4.10      8.23 o 
  -2  20   3       20.79       21.59      6.77 o 
  -1  20   3      141.22      112.38     17.67 o 
   0  20   3      149.53      183.21     22.05 o 
   1  20   3      212.27      186.79     14.19 o 
   2  20   3       14.94        7.74      3.90 o 
   3  20   3        0.00        0.09      6.20 o 
  -2  21   3        0.00       -2.08      8.38 o 
  -1  21   3       15.68       19.30      9.38 o 
   0  21   3       12.59       16.12      8.90 o 
   1  21   3      134.42      189.45     23.28 o 
   2  21   3       39.07       52.75      7.04 o 
  -2  22   3        1.38        3.50      5.78 o 
  -1  22   3       14.57        9.40      9.09 o 
   0  22   3       84.11       65.57     14.91 o 
   1  22   3       86.09       71.60     14.89 o 
   2  22   3       48.48       61.66     14.05 o 
  -1  23   3        0.02        1.58      5.32 o 
   0  23   3       14.92        4.54      8.73 o 
   1  23   3        5.28        9.80      9.44 o 
  -5   0   4      317.07      271.14     24.39 o 
  -4   0   4       17.71       30.64      7.51 o 
  -3   0   4        0.60        3.28      4.58 o 
  -2   0   4      126.30      148.92      6.79 o 
  -1   0   4      247.49      231.35      8.64 o 
   1   0   4        1.23        1.79      2.18 o 
   2   0   4       40.92       28.78      4.92 o 
   3   0   4        8.09        0.75      4.56 o 
   4   0   4        3.12        5.02      6.32 o 
   5   0   4      112.10      126.29     17.65 o 
  -5   1   4       83.88      106.89      9.47 o 
  -4   1   4        4.63       16.14      4.63 o 
  -3   1   4        1.27       -0.93      1.07 o 
  -2   1   4      226.64      241.05      5.90 o 
  -1   1   4       31.80       25.58      2.13 o 
   0   1   4      310.51      313.89     10.93 o 
   1   1   4        1.77        0.43      1.96 o 
   2   1   4     1069.78     1136.69     20.31 o 
   3   1   4       68.53       63.35      5.16 o 
   4   1   4      641.81      588.42     23.37 o 
   5   1   4        5.29        0.49      4.32 o 
  -5   2   4       98.01      110.13     11.92 o 
  -4   2   4      948.26      999.08     22.31 o 
  -3   2   4       33.52       33.27      2.56 o 
  -2   2   4        9.86        6.74      1.42 o 
  -1   2   4     1623.82     1655.42     20.05 o 
   0   2   4     1900.19     1921.00     33.63 o 
   1   2   4     1482.02     1510.25     34.63 o 
   2   2   4     2651.42     2708.32     36.13 o 
   3   2   4      247.75      247.84      9.88 o 
   4   2   4        0.01        1.34      3.86 o 
   5   2   4        8.52        6.97      4.27 o 
  -5   3   4       19.81       21.67      7.29 o 
  -4   3   4        1.94       10.90     14.53 o 
  -3   3   4      213.82      223.01      5.97 o 
  -2   3   4      154.93      155.42      5.67 o 
  -1   3   4      189.38      207.11      6.06 o 
   0   3   4      715.68      672.86     24.60 o 
   1   3   4       18.20       13.60      2.96 o 
   2   3   4      328.68      315.29     10.87 o 
   3   3   4       83.42      104.48      6.53 o 
   4   3   4        8.43        6.86      4.15 o 
   5   3   4       20.80       22.05      5.51 o 
  -5   4   4       47.60       52.13      8.79 o 
  -4   4   4       54.68       51.62      7.90 o 
  -3   4   4     1141.58     1097.18     17.59 o 
  -2   4   4       82.24       85.34      4.29 o 
  -1   4   4       85.80       78.92      3.49 o 
   0   4   4       14.30       25.27      2.56 o 
   1   4   4     1439.51     1291.00     70.30 o 
   2   4   4      440.04      451.51     10.81 o 
   3   4   4       63.75       57.88      4.97 o 
   4   4   4       16.36       14.64      3.21 o 
   5   4   4       64.90       77.57     14.40 o 
  -5   5   4       46.01       48.71      8.97 o 
  -4   5   4        0.45        2.47      4.12 o 
  -3   5   4       23.61       22.63      2.61 o 
  -2   5   4       14.77       11.37      1.80 o 
  -1   5   4      587.75      658.79     12.02 o 
   0   5   4     6954.19     6965.42    137.86 o 
   1   5   4     1678.30     1639.19     46.06 o 
   2   5   4     3689.56     3807.23     45.93 o 
   3   5   4      156.59      145.45      7.58 o 
   4   5   4        7.45        8.25      2.39 o 
   5   5   4       97.29       93.81     16.02 o 
  -5   6   4       20.09       19.92      9.76 o 
  -4   6   4       12.87       13.80      5.35 o 
  -3   6   4      623.46      598.13     13.11 o 
  -2   6   4     1861.52     1858.79     26.96 o 
  -1   6   4     1815.98     1804.67     33.43 o 
   0   6   4      351.47      376.78     19.99 o 
   1   6   4      200.52      202.74     14.15 o 
   2   6   4      776.84      837.21     19.83 o 
   3   6   4      200.08      189.37      8.65 o 
   4   6   4       12.65       12.50      2.90 o 
   5   6   4       11.33       25.23     10.72 o 
  -5   7   4        5.40        9.50      5.26 o 
  -4   7   4        0.43       -0.71      4.28 o 
  -3   7   4       10.41        7.82      2.40 o 
  -2   7   4       83.98       86.60      5.38 o 
  -1   7   4     2183.25     2302.26    118.42 o 
   0   7   4        1.60        0.95      2.73 o 
   1   7   4        5.65        0.29      3.98 o 
   2   7   4     1199.07     1194.07     34.50 o 
   3   7   4        2.22       -1.90      2.79 o 
   4   7   4      112.75      115.48     16.62 o 
   5   7   4        5.20        8.14      7.52 o 
  -5   8   4       19.54       21.64     10.47 o 
  -4   8   4        3.68       15.15     10.78 o 
  -3   8   4      103.37       98.65      6.40 o 
  -2   8   4     1040.28      993.24     38.86 o 
  -1   8   4      832.62      713.46     19.56 o 
   0   8   4     1380.69     1493.94     84.98 o 
   1   8   4     1554.68     1588.67     49.51 o 
   2   8   4        3.11        9.13      4.18 o 
   3   8   4      200.50      193.04     12.07 o 
   4   8   4        5.92        0.71      5.86 o 
   5   8   4        0.04        0.04      5.23 o 
  -5   9   4        1.83        6.55      7.32 o 
  -4   9   4      215.55      223.01     16.10 o 
  -3   9   4      196.64      204.21     30.47 o 
  -2   9   4        0.02       -6.34      6.34 o 
  -1   9   4      623.58      664.65     30.25 o 
   0   9   4      599.99      627.16     14.87 o 
   1   9   4      321.75      347.20     21.00 o 
   2   9   4       86.55       88.01     10.61 o 
   3   9   4     2006.51     2133.96     46.38 o 
   4   9   4        4.73       13.92      8.96 o 
   5   9   4       14.99        4.12     11.41 o 
  -5  10   4        3.69        0.89      4.79 o 
  -4  10   4       81.28       88.52      7.98 o 
  -3  10   4      312.72      307.33     16.67 o 
  -2  10   4      366.29      335.64     22.32 o 
  -1  10   4      241.77      271.89     19.55 o 
   0  10   4       34.88       38.65      3.55 o 
   1  10   4       11.79       11.03      5.95 o 
   2  10   4       10.17       20.50      6.11 o 
   3  10   4       79.28      115.41     11.42 o 
   4  10   4      334.88      373.12     30.61 o 
   5  10   4        0.74       -5.76      6.09 o 
  -5  11   4       17.78        6.21      6.99 o 
  -4  11   4       35.11       44.28      6.25 o 
  -3  11   4      375.77      396.20     25.30 o 
  -2  11   4      108.46       95.36     12.75 o 
  -1  11   4      226.74      205.49     17.73 o 
   0  11   4       52.41       39.88      3.13 o 
   1  11   4       26.39       20.20      7.16 o 
   2  11   4        1.95       11.77      5.92 o 
   3  11   4      596.97      657.87     24.36 o 
   4  11   4        0.02        7.20      6.11 o 
   5  11   4        2.41       -3.18     10.67 o 
  -5  12   4       10.51       23.50     12.85 o 
  -4  12   4       28.16       27.37      5.23 o 
  -3  12   4       47.46       50.33      8.36 o 
  -2  12   4       10.31       16.60      7.70 o 
  -1  12   4        1.52        0.69      5.67 o 
   0  12   4        0.50        1.74      5.40 o 
   1  12   4      320.68      325.07     23.24 o 
   2  12   4        9.16       10.24      3.12 o 
   3  12   4       73.85       87.31      9.87 o 
   4  12   4       26.33       21.77      6.95 o 
   5  12   4       17.44        5.86      5.27 o 
  -4  13   4      102.52      110.08     14.27 o 
  -3  13   4      326.41      342.32     26.04 o 
  -2  13   4      259.49      236.24     20.85 o 
  -1  13   4      855.09      795.48     26.16 o 
   0  13   4      385.08      424.22     27.38 o 
   1  13   4       99.77       91.49     13.25 o 
   2  13   4      161.17      175.11     17.46 o 
   3  13   4       32.03       36.41      6.64 o 
   4  13   4        5.38       11.95      5.63 o 
  -4  14   4       15.14       14.48      5.17 o 
  -3  14   4      592.75      648.99     36.53 o 
  -2  14   4        4.07       -0.06      5.69 o 
  -1  14   4       74.55       63.27      6.68 o 
   0  14   4       18.76        9.48      6.89 o 
   1  14   4       47.51       62.49     12.16 o 
   2  14   4      153.43      168.12     12.46 o 
   3  14   4       17.14       16.75      4.33 o 
   4  14   4       35.32       22.94      6.33 o 
  -4  15   4        6.01        6.76      5.39 o 
  -3  15   4      219.71      267.83     24.68 o 
  -2  15   4      374.85      383.54     28.56 o 
  -1  15   4       62.12       61.59     12.10 o 
   0  15   4        9.73        8.22      3.82 o 
   1  15   4      102.81       85.15      8.59 o 
   2  15   4       12.90       14.65      3.76 o 
   3  15   4      133.03      148.60     10.64 o 
   4  15   4       38.97       56.94     26.02 o 
  -4  16   4       11.31        6.47      8.04 o 
  -3  16   4      216.00      197.28     21.96 o 
  -2  16   4      300.46      294.23     26.09 o 
  -1  16   4      726.06      754.03     41.20 o 
   0  16   4       17.76       21.09      4.21 o 
   1  16   4       71.22       83.42      8.81 o 
   2  16   4        1.55        0.06      3.41 o 
   3  16   4        4.37        7.01      4.29 o 
   4  16   4       18.63       15.35      5.07 o 
  -4  17   4        4.80       -1.22      4.68 o 
  -3  17   4        1.52        4.20      4.88 o 
  -2  17   4       46.18       25.10      9.13 o 
  -1  17   4       44.38       36.93     11.26 o 
   0  17   4      229.07      209.21     12.06 o 
   1  17   4       38.68       27.43      5.51 o 
   2  17   4       11.98        7.93      3.56 o 
   3  17   4       54.44       43.54      6.52 o 
  -3  18   4        0.63        1.16      4.38 o 
  -2  18   4      261.65      255.54     25.71 o 
  -1  18   4        8.73        3.62      7.03 o 
   0  18   4       39.78       37.64     11.81 o 
   1  18   4       11.91        0.58      3.65 o 
   2  18   4      160.67      165.05     11.05 o 
   3  18   4        7.36        8.37      3.68 o 
  -3  19   4        1.33       -6.45      7.60 o 
  -2  19   4       15.66       16.33      9.55 o 
  -1  19   4        0.78       -9.82      9.82 o 
   0  19   4        3.72       -6.03      9.11 o 
   1  19   4      232.11      212.53     21.21 o 
   2  19   4       54.22       74.87      7.81 o 
   3  19   4       11.55       10.36      4.03 o 
  -3  20   4        4.83       -2.53      7.81 o 
  -2  20   4        3.17        8.21      8.90 o 
  -1  20   4       11.67       -1.09      6.53 o 
   0  20   4       15.26       -0.65      6.74 o 
   1  20   4       75.12       81.44      9.99 o 
   2  20   4        0.19       -2.37      5.22 o 
  -2  21   4        0.71       12.60     10.38 o 
  -1  21   4       11.76       13.75      9.32 o 
   0  21   4        1.04       -9.07      9.07 o 
   1  21   4      146.31      199.79     24.68 o 
   2  21   4        6.88        4.62      3.87 o 
  -1  22   4       32.98       14.78      9.40 o 
   0  22   4        2.14       -9.88      9.88 o 
   1  22   4       50.53       55.19     15.39 o 
   0  23   4        1.05       -3.20      9.23 o 
  -5   1   5       34.71       38.71     12.33 o 
  -4   1   5     1151.55     1221.99     46.69 o 
  -3   1   5     1006.41      970.59     14.15 o 
  -2   1   5     3086.98     2915.14     32.41 o 
  -1   1   5     4012.34     4124.44     43.68 o 
   0   1   5       53.51       57.49      6.74 o 
   1   1   5      322.20      315.19     12.78 o 
   2   1   5      438.61      442.53     15.56 o 
   3   1   5      128.56      137.30      7.83 o 
   4   1   5       19.15       16.22      4.99 o 
   5   1   5       43.86       43.66      7.44 o 
  -5   2   5       39.70       50.54     12.88 o 
  -4   2   5       20.63       12.66      6.50 o 
  -3   2   5      488.37      469.24      9.29 o 
  -2   2   5     2216.73     2380.01     28.15 o 
  -1   2   5       26.46       21.37      2.07 o 
   0   2   5      736.68      785.78     21.99 o 
   1   2   5        5.50        5.56      2.98 o 
   2   2   5       91.89       88.64      9.90 o 
   3   2   5       97.13       98.73     10.17 o 
   4   2   5      156.20      146.00     19.50 o 
   5   2   5       96.96      103.51     24.07 o 
  -5   3   5       27.17       31.15     11.03 o 
  -4   3   5       95.54      105.49     10.96 o 
  -3   3   5       58.26       51.56      3.73 o 
  -2   3   5       10.56       11.86      2.53 o 
  -1   3   5     1234.40     1281.16     18.77 o 
   0   3   5     3346.09     3436.68     55.42 o 
   1   3   5      568.31      587.77     25.60 o 
   2   3   5     1275.72     1303.58     52.09 o 
   3   3   5       84.80       92.84      6.56 o 
   4   3   5      130.65      128.07     10.92 o 
   5   3   5       26.85       20.08      5.57 o 
  -5   4   5        4.92       -0.75      6.74 o 
  -4   4   5      134.69      142.64     17.61 o 
  -3   4   5      555.53      546.85     12.20 o 
  -2   4   5      189.80      201.40      7.98 o 
  -1   4   5     1163.36     1195.92     25.67 o 
   0   4   5     1052.72     1101.50     50.55 o 
   1   4   5       10.03        2.97      4.25 o 
   2   4   5      345.80      373.17     15.18 o 
   3   4   5      526.99      508.89     15.31 o 
   4   4   5       56.13       62.58      5.73 o 
   5   4   5       33.21       27.59      6.75 o 
  -5   5   5       40.96       33.50      9.84 o 
  -4   5   5        2.36        2.28      6.28 o 
  -3   5   5        5.87        5.37      2.41 o 
  -2   5   5      973.41      971.43     16.39 o 
  -1   5   5       46.63       36.82      4.30 o 
   0   5   5       10.22        2.64      1.83 o 
   1   5   5     1011.11     1017.29     35.97 o 
   2   5   5      322.68      338.72     19.25 o 
   3   5   5       21.62       22.59      3.88 o 
   4   5   5       48.44       49.69      5.37 o 
   5   5   5       67.53       64.71     14.42 o 
  -5   6   5        8.82        6.39      7.20 o 
  -4   6   5      198.20      204.08     21.42 o 
  -3   6   5      670.11      633.79     15.58 o 
  -2   6   5      192.77      206.39      9.38 o 
  -1   6   5      516.51      490.87     12.28 o 
   0   6   5      794.09      903.17     33.94 o 
   1   6   5      646.99      776.26     31.28 o 
   2   6   5       30.34       40.80      7.77 o 
   3   6   5      213.10      200.62     10.86 o 
   4   6   5      411.94      473.33     18.49 o 
   5   6   5        3.01       -3.20      6.53 o 
  -5   7   5       21.84       26.76      8.46 o 
  -4   7   5      110.23      120.67     16.25 o 
  -3   7   5       33.76       34.33      4.48 o 
  -2   7   5      995.49     1058.30     23.77 o 
  -1   7   5      182.40      157.70      8.89 o 
   0   7   5      107.19      100.85     11.45 o 
   1   7   5     1960.99     2080.33     59.04 o 
   2   7   5      144.91      145.71     16.83 o 
   3   7   5       87.30       80.40      5.97 o 
   4   7   5      244.82      214.12     10.47 o 
   5   7   5        7.59        4.48      7.37 o 
  -5   8   5        1.75        4.77      7.85 o 
  -4   8   5       32.96       42.54     11.14 o 
  -3   8   5      388.11      392.94     23.36 o 
  -2   8   5       13.62       18.18      3.18 o 
  -1   8   5     2559.72     2574.86     69.36 o 
   0   8   5        3.35        1.47      4.84 o 
   1   8   5        0.25        2.26      5.57 o 
   2   8   5      131.42      131.56      7.09 o 
   3   8   5       38.89       37.19      4.39 o 
   4   8   5        0.95        3.97      5.44 o 
   5   8   5       21.54       24.60     10.05 o 
  -5   9   5        6.38        2.76      6.24 o 
  -4   9   5       50.92       50.25     10.80 o 
  -3   9   5       35.12       23.72      6.89 o 
  -2   9   5        7.24        4.86      2.06 o 
  -1   9   5     1240.96     1220.02     44.53 o 
   0   9   5     1030.58      953.30     26.03 o 
   1   9   5      849.56      789.76     34.27 o 
   2   9   5      116.65      108.96     12.38 o 
   3   9   5       14.25       25.21      6.47 o 
   4   9   5        6.71       28.39     11.45 o 
   5   9   5        5.95       -3.85      6.85 o 
  -5  10   5      111.25       90.80     15.53 o 
  -4  10   5        6.59        4.23      5.63 o 
  -3  10   5        0.95       -5.92      5.92 o 
  -2  10   5        8.61        4.95      1.67 o 
  -1  10   5      209.80      214.80     18.13 o 
   0  10   5      124.83      122.42      5.13 o 
   1  10   5      836.53      836.89     36.53 o 
   2  10   5       62.98       64.82     10.24 o 
   3  10   5      870.68      890.71     29.00 o 
   4  10   5       37.80       69.76     14.32 o 
   5  10   5       15.65        7.00      5.93 o 
  -5  11   5       16.05       31.17     10.41 o 
  -4  11   5       28.99       24.73      9.42 o 
  -3  11   5       22.48       20.12      7.52 o 
  -2  11   5      167.51      132.00      5.22 o 
  -1  11   5        6.20        0.69      6.59 o 
   0  11   5      210.96      210.87      6.93 o 
   1  11   5      173.30      184.42     17.65 o 
   2  11   5       21.43       25.54      7.41 o 
   3  11   5       49.75       61.70      8.11 o 
   4  11   5       24.25       23.05      9.71 o 
   5  11   5        1.17        1.08      6.70 o 
  -5  12   5       66.39       72.27     15.53 o 
  -4  12   5        0.41       -8.19      8.19 o 
  -3  12   5        8.21        6.85      6.95 o 
  -2  12   5      235.34      226.61     20.10 o 
  -1  12   5      301.25      286.00     22.42 o 
   0  12   5       21.29       24.03      2.86 o 
   1  12   5       37.15       56.09     11.37 o 
   2  12   5      337.13      353.29     24.52 o 
   3  12   5       91.01       98.76     10.17 o 
   4  12   5        3.17        6.43      9.09 o 
  -4  13   5        0.98       -0.17      5.59 o 
  -3  13   5        3.70        7.66      6.34 o 
  -2  13   5      209.30      222.95     21.04 o 
  -1  13   5      553.17      542.32     31.80 o 
   0  13   5        2.80        0.86      1.37 o 
   1  13   5       30.54       37.91     10.30 o 
   2  13   5        7.66       -0.67      5.82 o 
   3  13   5        9.03        4.29      4.14 o 
   4  13   5        8.53       14.89     10.43 o 
  -4  14   5        4.56        7.75      6.30 o 
  -3  14   5       51.20       59.79     13.04 o 
  -2  14   5       28.44       42.12     11.16 o 
  -1  14   5        3.45        2.91      5.80 o 
   0  14   5       76.97       73.32     12.60 o 
   1  14   5      348.85      329.95     25.12 o 
   2  14   5      241.73      257.07     22.42 o 
   3  14   5       68.61       67.87      9.01 o 
   4  14   5       18.98       17.95      6.74 o 
  -4  15   5        1.59        4.23      4.79 o 
  -3  15   5        2.85        8.86      7.45 o 
  -2  15   5       11.08       17.52      8.83 o 
  -1  15   5       69.12       81.15     14.68 o 
   0  15   5      494.65      460.74     31.22 o 
   1  15   5       82.46       86.49     14.28 o 
   2  15   5        1.88        5.67      5.76 o 
   3  15   5       15.80       22.02      5.76 o 
   4  15   5        0.00       -4.81      4.81 o 
  -4  16   5        9.01       13.48      7.43 o 
  -3  16   5       25.21       45.14     12.25 o 
  -2  16   5        8.01       -2.93      5.72 o 
  -1  16   5      187.54      224.66     23.03 o 
   0  16   5       91.80       94.45     11.11 o 
   1  16   5      200.95      224.68     22.49 o 
   2  16   5       32.29       46.14     11.51 o 
   3  16   5        1.87        1.50      3.64 o 
   4  16   5        3.27       -0.65      8.62 o 
  -3  17   5       18.12       19.87      8.29 o 
  -2  17   5      110.18       97.52     16.35 o 
  -1  17   5      239.15      276.16     25.50 o 
   0  17   5      249.55      282.70     25.77 o 
   1  17   5       99.57       94.23      9.40 o 
   2  17   5       40.69       43.34      6.11 o 
   3  17   5        1.50        2.66      3.72 o 
  -3  18   5       52.07       72.77     14.86 o 
  -2  18   5       88.15       97.60     17.33 o 
  -1  18   5       39.13       38.12     11.81 o 
   0  18   5       74.17       78.84     15.33 o 
   1  18   5       10.55        5.82      4.01 o 
   2  18   5       17.32        8.92      4.05 o 
   3  18   5        9.21        7.08      3.90 o 
  -3  19   5        0.25        2.97      6.93 o 
  -2  19   5       34.13       20.94     11.14 o 
  -1  19   5       22.29       23.20      9.21 o 
   0  19   5       36.10       36.72     10.45 o 
   1  19   5       92.15       91.61     10.04 o 
   2  19   5       37.04       36.14     10.05 o 
   3  19   5       26.72       30.55      5.94 o 
  -2  20   5        8.63       13.86     10.68 o 
  -1  20   5        8.26       20.79      9.76 o 
   0  20   5        0.66       13.90      7.85 o 
   1  20   5       11.19       32.85     11.79 o 
   2  20   5       10.27        5.49      3.32 o 
  -2  21   5       12.78       10.01     10.26 o 
  -1  21   5       14.85        7.73      6.97 o 
   0  21   5       11.19       16.87      8.71 o 
   1  21   5       36.63       66.91     15.79 o 
   2  21   5       43.99       58.75      9.57 o 
  -1  22   5        0.07       -8.44      8.44 o 
   0  22   5        0.05        8.88      8.96 o 
   1  22   5       15.02       18.53     11.26 o 
  -5   0   6       46.28       43.76     11.62 o 
  -4   0   6      261.01      270.32     24.79 o 
  -3   0   6       55.99       51.82      4.25 o 
  -2   0   6       90.55      105.63      7.80 o 
  -1   0   6      303.40      318.52     17.71 o 
   0   0   6     2807.05     2981.91     72.33 o 
   1   0   6     3918.85     3622.95     85.13 o 
   2   0   6     1235.96     1349.11     45.12 o 
   3   0   6      149.51      147.74     14.34 o 
   4   0   6       73.46       76.71     12.77 o 
   5   0   6       10.22        6.53      5.72 o 
  -5   1   6      210.14      225.40     17.71 o 
  -4   1   6        1.96        2.26      5.32 o 
  -3   1   6      121.75      133.52      4.65 o 
  -2   1   6       66.26       64.08      4.37 o 
  -1   1   6      346.84      350.58     13.13 o 
   0   1   6      442.24      432.90     16.93 o 
   1   1   6      304.68      317.90     13.62 o 
   2   1   6      419.22      422.98     16.40 o 
   3   1   6      183.43      175.48     11.13 o 
   4   1   6        5.61       -0.83      4.45 o 
   5   1   6        4.52        4.70      4.60 o 
  -5   2   6       53.11       61.43     13.90 o 
  -4   2   6       79.15       86.30     11.67 o 
  -3   2   6      142.34      138.81      9.15 o 
  -2   2   6      730.70      738.72     16.69 o 
  -1   2   6      184.33      171.40      9.32 o 
   0   2   6       56.73       56.97      6.01 o 
   1   2   6     1816.68     1862.88     38.01 o 
   2   2   6       31.45       22.72      6.45 o 
   3   2   6        1.61        3.03      3.34 o 
   4   2   6       33.32       30.07      6.09 o 
   5   2   6       20.35       22.27      9.02 o 
  -5   3   6       63.62       85.06     15.01 o 
  -4   3   6       53.24       47.32      9.07 o 
  -3   3   6      134.30      128.36      6.12 o 
  -2   3   6      600.09      563.22     18.45 o 
  -1   3   6     2471.92     2560.01     53.54 o 
   0   3   6      534.75      570.74     18.19 o 
   1   3   6      182.16      164.66     10.18 o 
   2   3   6        7.50        9.74      5.51 o 
   3   3   6      113.44      126.76      9.50 o 
   4   3   6        3.40        2.79      3.00 o 
   5   3   6       53.65       45.77      8.20 o 
  -5   4   6       38.85       43.94     11.37 o 
  -4   4   6       62.25       71.80      9.28 o 
  -3   4   6      228.38      209.85      7.91 o 
  -2   4   6      285.96      261.99     12.61 o 
  -1   4   6      467.39      466.30     15.42 o 
   0   4   6       42.29       47.67      8.31 o 
   1   4   6      772.56      753.88     31.82 o 
   2   4   6      264.29      292.59     11.77 o 
   3   4   6       21.75       24.74      5.07 o 
   4   4   6        7.02        4.61      2.90 o 
   5   4   6        9.41       13.76      5.12 o 
  -5   5   6       15.55        3.01      6.28 o 
  -4   5   6       11.14        9.40      5.17 o 
  -3   5   6       82.31       75.62      5.01 o 
  -2   5   6        1.00        1.07      4.96 o 
  -1   5   6     1224.52     1308.06     28.55 o 
   0   5   6      610.77      535.94     16.11 o 
   1   5   6     1286.40     1457.11     48.19 o 
   2   5   6      274.21      285.63     10.09 o 
   3   5   6       13.79       10.15      3.95 o 
   4   5   6       14.62       11.86      3.38 o 
   5   5   6       24.35       31.36     10.49 o 
  -5   6   6        8.65       10.11      9.13 o 
  -4   6   6       81.80       90.84     14.68 o 
  -3   6   6      292.70      289.14     19.01 o 
  -2   6   6      175.55      152.52      9.79 o 
  -1   6   6       36.33       25.65      4.23 o 
   0   6   6      337.21      368.82     11.39 o 
   1   6   6       21.71       24.73      7.52 o 
   2   6   6      773.67      771.18     80.38 o 
   3   6   6      239.38      247.41     12.72 o 
   4   6   6       77.80       80.97      6.90 o 
   5   6   6        0.37        9.46      8.46 o 
  -5   7   6      186.77      185.20     22.88 o 
  -4   7   6      131.92      146.28     19.30 o 
  -3   7   6       35.93       37.54      7.62 o 
  -2   7   6      138.87      135.45     12.77 o 
  -1   7   6       44.29       40.95      7.93 o 
   0   7   6     1816.40     1817.36     55.98 o 
   1   7   6       66.44       65.82      9.78 o 
   2   7   6       62.26       56.61      9.80 o 
   3   7   6     1217.25     1213.58     39.85 o 
   4   7   6       96.31       84.20      6.99 o 
   5   7   6       29.62       17.48      8.04 o 
  -5   8   6       15.26        6.83      6.87 o 
  -4   8   6      257.86      301.37     26.59 o 
  -3   8   6       50.82       53.26      9.53 o 
  -2   8   6      298.62      267.80     11.62 o 
  -1   8   6     4056.25     3919.55     96.37 o 
   0   8   6       52.73       35.17      8.08 o 
   1   8   6      127.52      115.23     13.48 o 
   2   8   6        0.73       -6.80      6.80 o 
   3   8   6       88.32       95.87      7.61 o 
   4   8   6        4.88        2.72      4.39 o 
   5   8   6       10.11       -3.89      7.18 o 
  -5   9   6       10.67       12.96      9.04 o 
  -4   9   6       32.81       15.24      7.22 o 
  -3   9   6      129.56      117.81     14.03 o 
  -2   9   6       99.12       95.07      9.94 o 
  -1   9   6        0.41        8.90      7.83 o 
   0   9   6      208.02      221.31     18.84 o 
   1   9   6       98.75       89.42     11.98 o 
   2   9   6      127.41      108.60      9.84 o 
   3   9   6      171.74      183.15     10.43 o 
   4   9   6      647.62      669.00     42.40 o 
   5   9   6        4.49       -3.16      7.58 o 
  -5  10   6        3.10        0.17      7.20 o 
  -4  10   6       14.19       12.88      8.71 o 
  -3  10   6       16.27       17.17      6.89 o 
  -2  10   6       22.34       28.24      9.34 o 
  -1  10   6      147.01      137.07     15.22 o 
   0  10   6       69.49       51.88     10.76 o 
   1  10   6      535.86      545.73     30.84 o 
   2  10   6       10.19       14.17      4.90 o 
   3  10   6      143.73      167.68     17.04 o 
   4  10   6        4.82        0.80      9.09 o 
   5  10   6        1.69       21.77     11.83 o 
  -5  11   6       23.83       25.21     10.03 o 
  -4  11   6       32.94       30.78      9.46 o 
  -3  11   6      104.90      111.23     14.70 o 
  -2  11   6     1672.37     1727.54     60.17 o 
  -1  11   6        7.35        0.13      5.49 o 
   0  11   6      205.01      200.26     11.33 o 
   1  11   6       73.32       79.39     12.77 o 
   2  11   6       88.05      119.42     15.09 o 
   3  11   6       52.77       68.93     18.77 o 
   4  11   6      196.59      196.02     23.53 o 
  -4  12   6        1.62        5.15      5.38 o 
  -3  12   6      169.76      150.05     17.13 o 
  -2  12   6      516.11      500.76     31.05 o 
  -1  12   6        3.86       -3.14      8.06 o 
   0  12   6        2.45        3.52      2.35 o 
   1  12   6      218.56      242.08     21.27 o 
   2  12   6       11.38       22.11      7.62 o 
   3  12   6       56.56       70.60      9.12 o 
   4  12   6        0.87       15.93     10.59 o 
  -4  13   6        0.52        0.59      5.34 o 
  -3  13   6       51.91       38.23      9.65 o 
  -2  13   6     1431.44     1462.31     57.57 o 
  -1  13   6       15.77       12.60      6.70 o 
   0  13   6       33.26        7.96      7.10 o 
   1  13   6        3.58       -3.14      6.13 o 
   2  13   6        5.17       11.64      6.34 o 
   3  13   6        9.56        3.19      4.00 o 
   4  13   6        5.11       -2.83      7.31 o 
  -4  14   6       35.28       24.41     10.11 o 
  -3  14   6      107.97      104.11     15.45 o 
  -2  14   6        0.13        5.80      7.70 o 
  -1  14   6       63.20       56.78     11.95 o 
   0  14   6        0.51        0.86      7.47 o 
   1  14   6        0.02        8.21      7.01 o 
   2  14   6      217.02      249.39     22.82 o 
   3  14   6       93.79       98.39     10.95 o 
   4  14   6       30.46       32.05     11.24 o 
  -4  15   6       33.30       28.26      9.23 o 
  -3  15   6      119.62      156.29     19.72 o 
  -2  15   6       48.04       69.44     13.80 o 
  -1  15   6       10.56        2.93      7.43 o 
   0  15   6      119.29      116.26     17.06 o 
   1  15   6       16.31       13.61      7.70 o 
   2  15   6        8.54        4.19      6.18 o 
   3  15   6       41.58       46.42      8.25 o 
   4  15   6       32.72       32.64      8.28 o 
  -3  16   6       26.03       23.45      8.73 o 
  -2  16   6       69.19       70.91     14.15 o 
  -1  16   6      511.50      580.09     37.16 o 
   0  16   6      468.71      500.70     34.59 o 
   1  16   6        3.15        1.76      6.93 o 
   2  16   6       30.26       39.44     10.59 o 
   3  16   6       11.02        4.20      5.25 o 
  -3  17   6       23.94       26.44     10.43 o 
  -2  17   6        2.67        2.47      6.28 o 
  -1  17   6      167.90      166.06     20.73 o 
   0  17   6       35.62       43.09     12.02 o 
   1  17   6       40.61       32.91     10.95 o 
   2  17   6       25.61       36.14      9.59 o 
   3  17   6        8.41        6.26      4.59 o 
  -3  18   6        2.96        4.90      7.56 o 
  -2  18   6        0.02       -2.91      6.59 o 
  -1  18   6       98.09       79.83     15.49 o 
   0  18   6       17.80       22.15     10.70 o 
   1  18   6       56.05       47.85      7.36 o 
   2  18   6       55.80       67.46      9.36 o 
   3  18   6       26.61       37.29      8.30 o 
  -3  19   6       28.58       28.12     10.51 o 
  -2  19   6        8.56       17.36      9.78 o 
  -1  19   6       25.17       15.91      8.77 o 
   0  19   6        1.95       -7.98      7.98 o 
   1  19   6       24.99       10.68      8.79 o 
   2  19   6        0.33       -2.66      3.18 o 
  -2  20   6        0.01       17.10     10.15 o 
  -1  20   6       29.30       37.66     11.26 o 
   0  20   6       20.79       20.24      9.34 o 
   1  20   6        2.62        4.61      7.20 o 
   2  20   6       11.99        6.12      3.72 o 
  -1  21   6        8.05       18.05     10.61 o 
   0  21   6       16.86       31.36     12.25 o 
   1  21   6       33.98       33.35     11.47 o 
   0  22   6        0.24      -10.26     10.26 o 
  -5   1   7       23.79       16.42      6.98 o 
  -4   1   7      105.30      115.10     11.97 o 
  -3   1   7     1538.08     1557.61     24.98 o 
  -2   1   7       89.28       84.21      6.91 o 
  -1   1   7      228.35      208.72     10.92 o 
   0   1   7     2477.83     2775.08     51.25 o 
   1   1   7       70.08       60.24      7.13 o 
   2   1   7       44.96       61.38     12.34 o 
   3   1   7      145.96      153.84     15.28 o 
   4   1   7        7.82       18.05      5.65 o 
   5   1   7        0.10        6.64      4.65 o 
  -5   2   7        4.74        3.25     10.16 o 
  -4   2   7      202.67      196.30     15.22 o 
  -3   2   7       68.69       67.14      6.34 o 
  -2   2   7      436.16      458.51     13.66 o 
  -1   2   7      296.34      284.62     13.21 o 
   0   2   7      248.45      247.22     12.50 o 
   1   2   7       64.48       77.25      7.94 o 
   2   2   7      253.21      272.70     14.00 o 
   3   2   7        0.39       -2.68      5.19 o 
   4   2   7       16.14       22.98      5.99 o 
   5   2   7       42.73       62.20      8.96 o 
  -5   3   7        3.47        9.46      7.52 o 
  -4   3   7        7.86        8.54      4.73 o 
  -3   3   7     1139.85     1138.11     25.85 o 
  -2   3   7       55.07       55.01      4.99 o 
  -1   3   7      621.05      580.50     15.29 o 
   0   3   7        0.09       -2.59      3.51 o 
   1   3   7       78.70       94.54      8.47 o 
   2   3   7        4.19       -2.60      5.07 o 
   3   3   7      579.05      553.13     29.67 o 
   4   3   7      202.07      220.44     11.54 o 
   5   3   7       69.19       76.87     14.03 o 
  -5   4   7       93.34      103.42     18.53 o 
  -4   4   7       38.73       35.87      7.05 o 
  -3   4   7       59.84       65.65      6.18 o 
  -2   4   7     1121.52     1021.00     27.41 o 
  -1   4   7     1864.52     1852.37     63.45 o 
   0   4   7     1050.68     1136.61     41.58 o 
   1   4   7      452.15      577.22     29.14 o 
   2   4   7       14.25       23.47      7.60 o 
   3   4   7       89.70       92.86      8.67 o 
   4   4   7       28.77       26.97      4.58 o 
   5   4   7       54.04       57.62     11.23 o 
  -5   5   7       14.24       18.05     10.13 o 
  -4   5   7        4.61        5.84      6.11 o 
  -3   5   7        9.91        4.57      4.34 o 
  -2   5   7      285.82      265.32     16.26 o 
  -1   5   7      186.48      181.03     13.16 o 
   0   5   7      769.84      827.02     20.16 o 
   1   5   7      462.92      429.14     25.46 o 
   2   5   7      641.34      593.77     38.02 o 
   3   5   7      296.52      283.96     14.44 o 
   4   5   7       52.04       48.49      6.02 o 
   5   5   7        4.25       -0.92      6.07 o 
  -5   6   7        8.82       17.77     10.49 o 
  -4   6   7        0.09        2.24      5.67 o 
  -3   6   7       79.76       83.25      8.60 o 
  -2   6   7     1992.19     2064.55     43.40 o 
  -1   6   7      114.75      125.76      8.81 o 
   0   6   7       93.24       88.74      5.93 o 
   1   6   7      154.14      173.73     16.35 o 
   2   6   7       89.71       76.65      8.78 o 
   3   6   7      404.24      410.42     25.06 o 
   4   6   7      134.13      111.59      8.35 o 
   5   6   7       18.03       15.97      9.32 o 
  -5   7   7       13.90       14.47      8.08 o 
  -4   7   7       23.03       13.63      6.72 o 
  -3   7   7        9.84        2.14      5.09 o 
  -2   7   7       56.50       59.24      6.83 o 
  -1   7   7        9.31       12.18      3.29 o 
   0   7   7        8.35       12.28      2.87 o 
   1   7   7        1.81        0.90      4.94 o 
   2   7   7      711.48      747.12     35.63 o 
   3   7   7      348.13      321.33     15.04 o 
   4   7   7        2.66        2.91      4.24 o 
   5   7   7       11.39       23.05      9.99 o 
  -5   8   7        0.32        9.02      8.63 o 
  -4   8   7       40.51       35.17     10.34 o 
  -3   8   7       63.85       55.63      9.82 o 
  -2   8   7       44.06       55.35     10.43 o 
  -1   8   7        0.06        8.48      6.70 o 
   0   8   7     1211.79     1211.08     47.00 o 
   1   8   7        0.20        3.01      5.74 o 
   2   8   7       53.55       65.09     10.91 o 
   3   8   7       32.22       29.65      4.63 o 
   4   8   7        8.27       21.96      7.56 o 
   5   8   7        7.32        2.83      6.34 o 
  -5   9   7       23.09       58.43     13.90 o 
  -4   9   7       29.01       19.22      9.00 o 
  -3   9   7      116.89      106.27     13.34 o 
  -2   9   7      157.62      163.03     16.39 o 
  -1   9   7      221.96      230.19     19.68 o 
   0   9   7      416.82      397.13     26.15 o 
   1   9   7      624.38      729.49     35.90 o 
   2   9   7        2.90        6.28      5.69 o 
   3   9   7       46.78       52.67     10.43 o 
   4   9   7       16.72       17.09      7.32 o 
  -4  10   7       93.35      115.13     17.31 o 
  -3  10   7       55.29       41.64      9.65 o 
  -2  10   7      840.64      865.78     40.93 o 
  -1  10   7        8.12        9.82      7.70 o 
   0  10   7      139.78      145.00     15.68 o 
   1  10   7       14.40       14.24      6.97 o 
   2  10   7       44.91       41.12      9.48 o 
   3  10   7        0.85        7.60      6.89 o 
   4  10   7       18.56        7.54      6.47 o 
  -4  11   7       27.76       27.76      9.86 o 
  -3  11   7       26.73       21.42      9.07 o 
  -2  11   7       58.73       50.27     10.91 o 
  -1  11   7     1011.61     1011.12     45.28 o 
   0  11   7       40.31       38.58     10.15 o 
   1  11   7        2.06       -0.86      5.82 o 
   2  11   7      126.12      141.92     16.87 o 
   3  11   7       48.18       60.42     11.35 o 
   4  11   7       52.56       69.09     15.12 o 
  -4  12   7       43.88       48.72     11.64 o 
  -3  12   7       15.25       11.24      7.91 o 
  -2  12   7      260.42      228.70     21.71 o 
  -1  12   7     1405.84     1393.03     55.58 o 
   0  12   7      546.02      568.45     33.90 o 
   1  12   7      228.69      205.23     20.22 o 
   2  12   7       18.60       15.30      7.75 o 
   3  12   7        2.76       14.86      6.80 o 
   4  12   7        6.83        7.12      6.76 o 
  -4  13   7       10.08        5.67      6.28 o 
  -3  13   7        9.24        5.74      5.99 o 
  -2  13   7       21.01       19.76      9.34 o 
  -1  13   7       95.95      114.08     16.81 o 
   0  13   7      167.92      131.77     17.40 o 
   1  13   7       17.38        8.06      5.69 o 
   2  13   7       96.63       78.89     13.59 o 
   3  13   7        6.17        7.91      6.05 o 
   4  13   7        2.11       -1.28      7.03 o 
  -4  14   7       50.43       30.67      9.71 o 
  -3  14   7       39.84       19.01      9.90 o 
  -2  14   7       57.48       48.24     10.74 o 
  -1  14   7        0.93        1.82      7.18 o 
   0  14   7      114.85      111.06     16.41 o 
   1  14   7      630.23      576.26     35.49 o 
   2  14   7       20.80       28.33     10.07 o 
   3  14   7      107.36      123.76     12.83 o 
   4  14   7        0.43       -5.23      8.00 o 
  -3  15   7        0.45        8.83      6.41 o 
  -2  15   7      134.12      146.15     19.11 o 
  -1  15   7        2.15       11.05      8.19 o 
   0  15   7       16.36       11.89      7.52 o 
   1  15   7      231.67      213.44     22.11 o 
   2  15   7        0.39        2.41      6.36 o 
   3  15   7       83.16      100.86     11.71 o 
  -3  16   7       14.58       46.52     12.41 o 
  -2  16   7       38.98       44.99     14.01 o 
  -1  16   7       51.50       53.60     12.41 o 
   0  16   7        1.00       12.06      8.94 o 
   1  16   7        2.41       -1.30      6.43 o 
   2  16   7        3.28        1.21      6.76 o 
   3  16   7        2.87        5.23      5.73 o 
  -3  17   7        3.66       -7.73      9.13 o 
  -2  17   7       24.33       14.17      8.10 o 
  -1  17   7       11.23       15.53     10.68 o 
   0  17   7        8.50       14.74      8.50 o 
   1  17   7      144.13      146.03     19.70 o 
   2  17   7      106.26      117.85     17.90 o 
   3  17   7       54.09       46.49     11.19 o 
  -3  18   7        4.85       15.66      9.27 o 
  -2  18   7        1.18        9.55      6.66 o 
  -1  18   7        4.81       -6.68      8.52 o 
   0  18   7        2.49       13.36      7.79 o 
   1  18   7        2.79       -6.36      7.89 o 
   2  18   7       11.64       30.78     11.20 o 
  -2  19   7       10.79       13.63     11.26 o 
  -1  19   7        0.15        2.66      6.76 o 
   0  19   7        0.10       -0.86      9.07 o 
   1  19   7        0.36        4.69      7.24 o 
   2  19   7       53.78       64.18      9.46 o 
  -2  20   7      119.78      162.73     23.62 o 
  -1  20   7       76.04      111.48     19.70 o 
   0  20   7       95.75      116.88     19.24 o 
   1  20   7        2.11        7.96      9.07 o 
  -1  21   7        8.12       18.67      9.07 o 
   0  21   7        3.49        3.92      7.26 o 
   1  21   7       15.88       22.99     10.68 o 
  -5   0   8      136.88      170.50     23.41 o 
  -4   0   8      109.01       86.61     14.97 o 
  -3   0   8        5.66        1.24      3.07 o 
  -2   0   8      311.34      328.50     15.21 o 
  -1   0   8     1349.48     1365.29     46.56 o 
   0   0   8      820.91      867.73     36.64 o 
   1   0   8      426.75      438.44     26.17 o 
   2   0   8      620.07      664.67     33.56 o 
   3   0   8       16.62       11.24      6.49 o 
   4   0   8        7.43       12.94      8.35 o 
   5   0   8       67.08       43.11     10.78 o 
  -5   1   8        1.16        5.29      8.83 o 
  -4   1   8       24.92       31.10      7.30 o 
  -3   1   8       92.85       88.71      6.55 o 
  -2   1   8       94.31       92.62      8.24 o 
  -1   1   8      162.32      164.38     10.76 o 
   0   1   8      199.25      200.09     12.07 o 
   1   1   8        1.12        0.72      7.57 o 
   2   1   8       42.03       41.03      6.39 o 
   3   1   8      153.65      189.66     18.21 o 
   4   1   8       37.37       48.53      7.85 o 
   5   1   8        0.00       -3.57      4.78 o 
  -5   2   8      101.81       99.42     12.69 o 
  -4   2   8       26.92       36.50      7.75 o 
  -3   2   8        0.08       -2.81      4.17 o 
  -2   2   8      116.35      121.01      7.67 o 
  -1   2   8      139.27      122.95      9.18 o 
   0   2   8      522.27      513.07     19.67 o 
   1   2   8       40.03       52.61      7.77 o 
   2   2   8      284.36      302.04     16.19 o 
   3   2   8       58.01       80.67     12.58 o 
   4   2   8       14.93       16.19      6.04 o 
   5   2   8        8.96        7.08      4.80 o 
  -5   3   8       27.83       24.45      7.88 o 
  -4   3   8      119.51      128.63     12.75 o 
  -3   3   8      159.30      157.22      9.73 o 
  -2   3   8       12.25        9.40      3.01 o 
  -1   3   8      113.53      102.46      6.92 o 
   0   3   8     2303.48     2463.24    110.15 o 
   1   3   8     1201.97     1264.80     33.40 o 
   2   3   8       57.66       54.43     10.64 o 
   3   3   8        0.44        0.63      5.15 o 
   4   3   8        1.92        4.79      3.20 o 
   5   3   8        0.16       -0.92      4.76 o 
  -5   4   8      174.67      164.53     22.25 o 
  -4   4   8        6.36        6.61      5.36 o 
  -3   4   8      152.95      145.32      9.28 o 
  -2   4   8      129.55      128.63     11.44 o 
  -1   4   8      276.38      286.82     19.81 o 
   0   4   8        6.60        6.18      4.50 o 
   1   4   8       11.14       15.47      7.01 o 
   2   4   8     1041.05     1063.46     44.61 o 
   3   4   8        9.32        3.12      5.84 o 
   4   4   8        9.11       11.22      3.78 o 
   5   4   8        1.13       -9.23      9.23 o 
  -5   5   8       66.69       45.93     13.13 o 
  -4   5   8       23.09       37.08      7.79 o 
  -3   5   8        2.44        6.43      3.92 o 
  -2   5   8      115.11      131.02     10.07 o 
  -1   5   8        4.78        3.87      3.29 o 
   0   5   8     1972.04     2014.44     57.76 o 
   1   5   8      312.70      309.79     23.22 o 
   2   5   8        0.33        9.67      6.78 o 
   3   5   8       21.19       30.27      8.83 o 
   4   5   8       30.13       26.49      4.89 o 
   5   5   8       12.01       14.99      8.73 o 
  -5   6   8        4.04       11.33      7.75 o 
  -4   6   8        1.49       -2.26      7.01 o 
  -3   6   8      250.51      254.87     14.77 o 
  -2   6   8      639.00      645.98     22.55 o 
  -1   6   8        1.02        4.09      3.48 o 
   0   6   8      492.57      466.10     15.07 o 
   1   6   8        6.39        7.32      4.99 o 
   2   6   8      118.19       97.81     13.82 o 
   3   6   8       79.57       84.39      8.32 o 
   4   6   8        6.42       10.71      3.86 o 
   5   6   8       41.97       33.64     10.57 o 
  -5   7   8        3.32        5.13      8.25 o 
  -4   7   8      182.06      146.57     20.08 o 
  -3   7   8        4.77       12.16      4.81 o 
  -2   7   8       10.08       11.78      4.56 o 
  -1   7   8      506.14      508.56     18.17 o 
   0   7   8      210.21      213.78     13.45 o 
   1   7   8      121.48      118.25     14.74 o 
   2   7   8       34.02       40.95      9.78 o 
   3   7   8        0.18        0.78      3.18 o 
   4   7   8       16.13       19.05      5.79 o 
  -4   8   8        0.19       13.75      9.74 o 
  -3   8   8      286.94      287.51     22.15 o 
  -2   8   8      586.60      563.89     31.86 o 
  -1   8   8       78.46       62.46      9.60 o 
   0   8   8      249.64      260.11     22.11 o 
   1   8   8       78.86       75.10     12.18 o 
   2   8   8       21.01       22.97      8.90 o 
   3   8   8       13.40       14.92      3.98 o 
   4   8   8        6.74       12.83      5.82 o 
  -4   9   8      157.96      163.32     21.31 o 
  -3   9   8       10.40        0.08      4.92 o 
  -2   9   8      187.62      155.36     16.83 o 
  -1   9   8      371.15      373.06     25.94 o 
   0   9   8        1.04       -7.08      7.08 o 
   1   9   8      190.66      211.14     20.52 o 
   2   9   8       72.36       65.91     11.79 o 
   3   9   8       73.79       67.52     12.33 o 
   4   9   8      167.37      170.48     15.83 o 
  -4  10   8       39.49       36.93     10.32 o 
  -3  10   8      141.30      125.85     16.12 o 
  -2  10   8       46.20       54.66     10.93 o 
  -1  10   8      429.15      472.79     30.42 o 
   0  10   8       89.99       87.55     14.07 o 
   1  10   8        0.06       -8.94      8.94 o 
   2  10   8      117.10       95.28     14.61 o 
   3  10   8       50.32       56.17     11.72 o 
   4  10   8      214.66      214.13     24.98 o 
  -4  11   8       45.14       49.81     12.71 o 
  -3  11   8        3.99        2.32      5.95 o 
  -2  11   8       15.62       13.52      6.64 o 
  -1  11   8      860.32      860.90     42.25 o 
   0  11   8      327.31      353.19     26.90 o 
   1  11   8        2.98       -5.72      7.45 o 
   2  11   8        0.21        7.24      5.86 o 
   3  11   8       16.39       17.04      8.42 o 
   4  11   8       47.54       42.48     13.13 o 
  -4  12   8       31.49       27.07      9.67 o 
  -3  12   8        4.63       10.45      7.35 o 
  -2  12   8       86.45       93.00     14.89 o 
  -1  12   8       96.41       88.12     14.42 o 
   0  12   8        0.75       -6.76      6.76 o 
   1  12   8        5.75        9.69      6.76 o 
   2  12   8      103.48      113.66     16.29 o 
   3  12   8        1.66       -7.39      7.39 o 
   4  12   8       76.65       90.95     17.27 o 
  -4  13   8       26.57       23.64      9.90 o 
  -3  13   8        5.81        4.88      6.45 o 
  -2  13   8      175.80      194.35     20.58 o 
  -1  13   8      560.46      665.32     38.56 o 
   0  13   8        4.57       -0.38      6.78 o 
   1  13   8        8.37        2.07      7.39 o 
   2  13   8       86.90       98.63     15.91 o 
   3  13   8        0.24       -0.98      6.99 o 
   4  13   8       19.18       31.38     11.81 o 
  -3  14   8      112.63      145.46     18.59 o 
  -2  14   8       45.00       27.80      8.58 o 
  -1  14   8       68.67       68.42     13.13 o 
   0  14   8        2.62        6.47      7.18 o 
   1  14   8      201.61      159.05     20.39 o 
   2  14   8        6.63        7.45      7.83 o 
   3  14   8       73.77       74.74     14.40 o 
  -3  15   8        0.07        5.00      6.53 o 
  -2  15   8      122.76      130.20     18.03 o 
  -1  15   8       54.94       80.52     14.42 o 
   0  15   8        0.53        0.06      6.34 o 
   1  15   8        3.73       10.57      6.97 o 
   2  15   8       91.77      124.76     18.38 o 
   3  15   8        4.83       16.83      7.93 o 
  -3  16   8       49.21       58.16     13.40 o 
  -2  16   8       69.84      119.21     18.76 o 
  -1  16   8       26.58       16.29      8.00 o 
   0  16   8        1.64       -2.45      7.29 o 
   1  16   8        3.74        0.19      6.39 o 
   2  16   8       13.43       19.24     10.01 o 
   3  16   8        2.78       -3.48      4.71 o 
  -3  17   8        0.20       14.55      8.16 o 
  -2  17   8       38.54       44.74     11.89 o 
  -1  17   8       14.86        7.79      8.29 o 
   0  17   8       14.72       31.80     11.22 o 
   1  17   8       42.31       53.57     12.65 o 
   2  17   8        1.52        6.85      7.31 o 
  -2  18   8       51.62       39.67     12.58 o 
  -1  18   8        9.14       23.36     10.47 o 
   0  18   8       93.12      126.16     20.06 o 
   1  18   8        9.15       18.21      9.46 o 
   2  18   8       22.55       34.15     11.51 o 
  -2  19   8        0.43       -1.24      7.70 o 
  -1  19   8        2.50       -2.26      7.73 o 
   0  19   8       18.04       13.06      9.23 o 
   1  19   8       11.45       14.84      7.96 o 
   2  19   8        6.23       -3.01      7.14 o 
  -1  20   8        1.81        4.86      7.54 o 
   0  20   8       18.35        5.72      7.39 o 
   1  20   8        0.09       -2.89      8.27 o 
  -5   1   9        4.24        7.08      5.43 o 
  -4   1   9       59.96       58.78     12.82 o 
  -3   1   9      261.94      283.72     10.82 o 
  -2   1   9     1551.22     1565.85     31.05 o 
  -1   1   9      252.89      222.93     13.35 o 
   0   1   9       13.45       -2.16      3.95 o 
   1   1   9        3.90        3.59      3.97 o 
   2   1   9       61.79       60.48     26.48 o 
   3   1   9      160.90      172.78     18.17 o 
   4   1   9       59.94       45.29      8.85 o 
  -5   2   9        6.18       16.26      6.46 o 
  -4   2   9       11.66       17.71      5.68 o 
  -3   2   9       25.64       18.55      4.12 o 
  -2   2   9      141.23      125.15      8.19 o 
  -1   2   9       50.51       44.39      6.45 o 
   0   2   9        0.19        7.38      4.70 o 
   1   2   9      230.73      234.65     14.62 o 
   2   2   9       86.07       89.63      9.69 o 
   3   2   9        0.01        1.55      6.26 o 
   4   2   9       77.17       85.93      8.19 o 
  -5   3   9       14.86       11.85      6.17 o 
  -4   3   9       14.90       22.45      6.52 o 
  -3   3   9        1.66        3.22      5.47 o 
  -2   3   9      693.48      685.51     19.03 o 
  -1   3   9       77.72       91.43      6.78 o 
   0   3   9      259.55      239.68     14.08 o 
   1   3   9      277.27      281.89     19.47 o 
   2   3   9        4.57       -0.61      5.88 o 
   3   3   9       46.20       29.31      9.00 o 
   4   3   9        1.26       -2.52      3.38 o 
  -5   4   9       47.17       52.80     13.92 o 
  -4   4   9      144.01      153.09     14.43 o 
  -3   4   9        0.66       -2.62      3.80 o 
  -2   4   9        6.96        6.47      3.87 o 
  -1   4   9      577.77      628.17     21.12 o 
   0   4   9      293.42      327.31     16.78 o 
   1   4   9      581.70      612.77     33.31 o 
   2   4   9      308.09      314.50     24.43 o 
   3   4   9       16.30       15.60      7.31 o 
   4   4   9       18.32        8.24      5.39 o 
  -5   5   9       59.61       49.45     13.04 o 
  -4   5   9        3.61        6.10      4.67 o 
  -3   5   9       59.46       51.76      7.58 o 
  -2   5   9      286.39      311.51     38.19 o 
  -1   5   9       93.06      103.47      8.67 o 
   0   5   9        7.18       11.57      3.83 o 
   1   5   9       68.07       80.44     12.60 o 
   2   5   9      113.05      102.02     14.17 o 
   3   5   9      262.77      214.22     21.23 o 
   4   5   9        0.02        0.77      3.86 o 
  -4   6   9      123.64      131.23     13.72 o 
  -3   6   9       61.03       52.39      7.40 o 
  -2   6   9       20.27       17.62      5.86 o 
  -1   6   9      225.48      235.03     12.68 o 
   0   6   9      583.31      597.31     18.46 o 
   1   6   9       37.12       31.78      9.44 o 
   2   6   9        0.56        2.43      5.17 o 
   3   6   9       39.38       43.44     11.10 o 
   4   6   9        5.39       10.90      5.21 o 
  -4   7   9       64.00       72.92     15.45 o 
  -3   7   9       13.57        6.10      3.66 o 
  -2   7   9       88.10       94.96      9.38 o 
  -1   7   9      575.79      562.41     20.48 o 
   0   7   9      308.61      279.05     11.79 o 
   1   7   9      244.81      252.15     22.36 o 
   2   7   9       17.31        6.95      7.75 o 
   3   7   9       24.25       26.99      7.64 o 
   4   7   9        8.80       15.62      5.92 o 
  -4   8   9        1.76        1.26      5.61 o 
  -3   8   9      101.78      117.87     15.45 o 
  -2   8   9      174.98      152.32     11.29 o 
  -1   8   9      800.06      807.45     24.44 o 
   0   8   9      269.36      268.45     23.04 o 
   1   8   9        7.11        2.78      5.88 o 
   2   8   9       54.36       73.88     12.54 o 
   3   8   9       81.20       91.32     14.38 o 
   4   8   9       26.72       25.75      8.96 o 
  -4   9   9        3.48        2.51      7.50 o 
  -3   9   9      254.93      234.65     21.84 o 
  -2   9   9       68.26       91.87     14.38 o 
  -1   9   9       88.69       79.03     14.42 o 
   0   9   9       90.77       63.60     12.10 o 
   1   9   9        1.33        0.46      6.01 o 
   2   9   9        0.20        6.43      5.97 o 
   3   9   9      101.45      129.97     17.38 o 
   4   9   9       26.17       21.24      6.44 o 
  -4  10   9        7.44       13.23      7.91 o 
  -3  10   9       28.22       12.62      6.53 o 
  -2  10   9      298.20      271.33     23.59 o 
  -1  10   9     1490.07     1408.29     58.83 o 
   0  10   9       83.68       76.69     13.46 o 
   1  10   9      831.75      804.65     42.40 o 
   2  10   9       25.37       21.63      8.79 o 
   3  10   9       12.15       13.78      7.75 o 
   4  10   9        1.90       18.57      9.48 o 
  -4  11   9       31.13       27.43      9.78 o 
  -3  11   9        5.90       14.93      7.24 o 
  -2  11   9        5.46       15.56      8.35 o 
  -1  11   9       13.45        8.63      7.58 o 
   0  11   9      422.05      407.27     30.29 o 
   1  11   9       98.16      110.00     15.66 o 
   2  11   9        9.94       13.11      7.14 o 
   3  11   9        9.10        9.38      6.93 o 
   4  11   9        6.35        4.63      7.96 o 
  -4  12   9        6.98        8.81      5.44 o 
  -3  12   9       26.14       24.10      8.52 o 
  -2  12   9      176.45      148.35     18.61 o 
  -1  12   9        2.99        3.18      7.20 o 
   0  12   9       40.54       31.76      9.55 o 
   1  12   9       13.77       16.79      9.25 o 
   2  12   9      239.29      292.31     26.67 o 
   3  12   9       64.68       66.72     13.15 o 
  -3  13   9       43.73       32.37     10.17 o 
  -2  13   9        0.46        7.22      8.37 o 
  -1  13   9       63.05       61.80     13.06 o 
   0  13   9      145.60      148.62     19.32 o 
   1  13   9       11.51       -3.27      6.32 o 
   2  13   9       62.65       52.67     12.46 o 
   3  13   9        1.93       -2.05      6.76 o 
  -3  14   9        6.21        8.75      7.39 o 
  -2  14   9       64.91       62.18     13.46 o 
  -1  14   9       11.21        3.31      5.84 o 
   0  14   9       14.67       16.87      9.09 o 
   1  14   9      131.49      124.99     18.49 o 
   2  14   9       70.97       50.81     12.25 o 
   3  14   9       15.73       23.91     10.09 o 
  -3  15   9       38.07       50.60     12.81 o 
  -2  15   9        0.51       -2.97      7.29 o 
  -1  15   9        0.36        0.25      6.01 o 
   0  15   9       59.50       69.07     14.61 o 
   1  15   9       26.92       44.28     11.75 o 
   2  15   9        3.64        2.05      6.97 o 
   3  15   9       24.44       14.66      7.20 o 
  -3  16   9       15.36       23.91      9.90 o 
  -2  16   9        5.32       -6.09      8.69 o 
  -1  16   9       12.81       13.65      9.32 o 
   0  16   9        5.03        4.90      8.02 o 
   1  16   9        1.68        4.12      6.24 o 
   2  16   9       37.52       47.32     12.21 o 
  -2  17   9        5.56        7.14      7.01 o 
  -1  17   9      196.42      239.46     26.46 o 
   0  17   9       38.88       34.27     12.41 o 
   1  17   9        1.85        1.76      5.72 o 
   2  17   9        5.38        9.69      8.92 o 
  -2  18   9       14.66       16.54      8.90 o 
  -1  18   9       38.66       16.12     10.72 o 
   0  18   9        1.39       -8.67      8.67 o 
   1  18   9        0.89       -9.32      9.32 o 
   2  18   9       16.73        1.80      8.31 o 
  -1  19   9       13.42       -1.34      8.12 o 
   0  19   9       32.98       25.58     10.57 o 
   1  19   9       10.67       11.79      8.25 o 
  -4   0  10      114.24      133.30     19.76 o 
  -3   0  10       60.80       73.32      8.77 o 
  -2   0  10       70.82       90.13     15.98 o 
  -1   0  10      191.77      183.50     17.96 o 
   0   0  10      271.01      248.22     21.35 o 
   1   0  10       87.10       77.73     13.25 o 
   2   0  10        0.07        3.39      5.84 o 
   3   0  10       29.46       23.70      9.09 o 
   4   0  10        1.80        3.06      5.86 o 
  -4   1  10       29.54       31.22      8.02 o 
  -3   1  10       36.78       31.14      4.98 o 
  -2   1  10        4.06        7.37      3.48 o 
  -1   1  10      224.37      228.84     14.39 o 
   0   1  10       79.29       74.52      8.65 o 
   1   1  10        0.87        5.97      4.90 o 
   2   1  10      665.96      702.78     27.27 o 
   3   1  10       90.66       92.26     14.68 o 
   4   1  10        2.38        4.23      4.38 o 
  -4   2  10       92.12      120.39     13.23 o 
  -3   2  10      164.14      163.18      8.78 o 
  -2   2  10       90.47       72.70      6.84 o 
  -1   2  10       40.91       34.67      5.64 o 
   0   2  10      298.48      321.46     17.41 o 
   1   2  10      960.78      908.29     30.60 o 
   2   2  10      193.49      201.61     15.69 o 
   3   2  10      222.09      210.95     22.02 o 
   4   2  10        0.13        2.80      5.43 o 
  -4   3  10       92.54      114.32     19.10 o 
  -3   3  10       58.38       58.48      6.77 o 
  -2   3  10       74.38       69.24      6.66 o 
  -1   3  10        7.36        3.01      3.55 o 
   0   3  10      109.68       91.88      9.51 o 
   1   3  10      288.74      293.95     17.13 o 
   2   3  10       27.89       14.63      6.66 o 
   3   3  10       58.03       55.81     11.26 o 
   4   3  10        1.91        1.11      3.02 o 
  -4   4  10      178.93      188.51     16.48 o 
  -3   4  10        0.51        5.25      4.65 o 
  -2   4  10      247.59      230.41     14.18 o 
  -1   4  10       44.41       35.05      4.88 o 
   0   4  10       15.66       13.54      5.74 o 
   1   4  10      316.20      344.23     26.17 o 
   2   4  10      126.60      115.46     15.64 o 
   3   4  10       21.18       26.76      9.02 o 
   4   4  10        2.51        2.67      5.46 o 
  -4   5  10      267.07      267.63     19.35 o 
  -3   5  10        0.96        6.43      8.42 o 
  -2   5  10       77.90       66.70      8.27 o 
  -1   5  10      141.89      119.65     13.38 o 
   0   5  10      266.39      232.89     12.22 o 
   1   5  10      489.61      553.13     33.62 o 
   2   5  10      101.35      101.46     15.37 o 
   3   5  10        7.01        8.21      7.14 o 
   4   5  10        0.00        1.41      4.06 o 
  -4   6  10        1.25        4.75      4.84 o 
  -3   6  10      170.85      171.00     13.32 o 
  -2   6  10       68.24       64.98      8.16 o 
  -1   6  10       38.44       30.79      9.67 o 
   0   6  10       29.76       29.09     13.15 o 
   1   6  10       40.40       38.71     10.61 o 
   2   6  10       42.08       42.42     10.30 o 
   3   6  10        0.39       -2.09      6.36 o 
   4   6  10        2.66       -1.48      5.13 o 
  -4   7  10       18.58        9.92      5.72 o 
  -3   7  10      178.54      156.58     18.52 o 
  -2   7  10      131.51      121.59     10.81 o 
  -1   7  10        5.43        6.33      4.78 o 
   0   7  10      679.89      653.28     26.66 o 
   1   7  10      289.45      315.57     26.17 o 
   2   7  10       82.11       74.97     13.23 o 
   3   7  10      226.79      251.96     24.81 o 
   4   7  10        0.08        6.06      5.26 o 
  -4   8  10       10.66        1.78      5.59 o 
  -3   8  10       41.35       46.12     10.59 o 
  -2   8  10      508.18      530.72     30.45 o 
  -1   8  10      419.23      428.53     18.13 o 
   0   8  10      170.68      174.06     19.89 o 
   1   8  10       20.46       13.99      8.02 o 
   2   8  10       48.08       65.74     13.71 o 
   3   8  10       39.60       41.22     12.04 o 
   4   8  10        9.25        7.59      4.25 o 
  -4   9  10        1.01       -8.14      8.14 o 
  -3   9  10       91.83      116.91     16.33 o 
  -2   9  10        1.75       10.49      6.76 o 
  -1   9  10      495.97      546.03     34.61 o 
   0   9  10        6.10       32.62     10.20 o 
   1   9  10      120.27      114.12     16.50 o 
   2   9  10        0.29       -5.90      5.90 o 
   3   9  10        3.12       -0.27      5.59 o 
   4   9  10       23.71       14.29      5.82 o 
  -4  10  10        1.94        3.39      6.20 o 
  -3  10  10       21.59       29.65      9.19 o 
  -2  10  10        4.49        9.32      7.81 o 
  -1  10  10       16.91       24.08      8.86 o 
   0  10  10      194.33      210.51     22.28 o 
   1  10  10       27.01       18.74      9.25 o 
   2  10  10       13.58       17.67      9.63 o 
   3  10  10        0.47        4.82      5.65 o 
  -4  11  10       26.59       18.42     10.05 o 
  -3  11  10      113.01      115.46     17.33 o 
  -2  11  10       36.41       51.00     12.56 o 
  -1  11  10        3.52       11.08      7.89 o 
   0  11  10       82.08       92.96     16.41 o 
   1  11  10        3.82       -9.65      9.65 o 
   2  11  10        5.21       -2.16      7.26 o 
   3  11  10        0.42        6.49      6.01 o 
  -3  12  10       80.86       84.87     15.16 o 
  -2  12  10        4.92        8.08      6.20 o 
  -1  12  10        4.03        8.90      6.47 o 
   0  12  10        2.51       -8.50      8.50 o 
   1  12  10       20.00       -7.52      7.52 o 
   2  12  10        1.07        3.43      6.05 o 
   3  12  10        0.71        5.61      7.39 o 
  -3  13  10      147.34      151.11     20.29 o 
  -2  13  10      158.51      167.40     20.68 o 
  -1  13  10       72.62       82.99     14.86 o 
   0  13  10      137.44      132.00     18.51 o 
   1  13  10        1.37        7.66      8.19 o 
   2  13  10       21.89        9.59      7.22 o 
   3  13  10       13.30        9.63      7.14 o 
  -3  14  10        5.38        1.17      5.99 o 
  -2  14  10        0.42       -5.99      6.47 o 
  -1  14  10        0.11       -1.84      6.72 o 
   0  14  10        0.14       -9.15      9.15 o 
   1  14  10        0.87        3.37      6.11 o 
   2  14  10        1.29        4.21      7.06 o 
   3  14  10       14.02       12.00      7.24 o 
  -3  15  10       19.20       23.34     10.99 o 
  -2  15  10       24.55       11.41      8.23 o 
  -1  15  10        5.26        9.15      8.02 o 
   0  15  10       18.89       18.97      9.86 o 
   1  15  10       23.82       19.32      9.36 o 
   2  15  10       12.74       -1.91      7.75 o 
  -2  16  10      113.99      106.25     19.64 o 
  -1  16  10      167.00      193.80     24.03 o 
   0  16  10      106.10      159.95     21.63 o 
   1  16  10        0.18       -3.27      6.83 o 
   2  16  10        0.20       12.00      9.09 o 
  -2  17  10       13.35        8.02      9.19 o 
  -1  17  10       36.02       47.36     14.09 o 
   0  17  10       23.75       24.43     11.05 o 
   1  17  10        1.78       -1.84      6.49 o 
  -1  18  10       11.58       -0.17      7.75 o 
   0  18  10       50.86       32.60     10.59 o 
   1  18  10        1.32        3.04      6.97 o 
  -4   1  11       40.27       46.87      8.62 o 
  -3   1  11      140.16      137.73      8.40 o 
  -2   1  11       69.54       92.48      7.84 o 
  -1   1  11      746.34      848.37     29.74 o 
   0   1  11      579.73      556.72     31.84 o 
   1   1  11       39.05       57.24      8.69 o 
   2   1  11        0.12        0.92      8.09 o 
   3   1  11       13.71       11.12      6.11 o 
   4   1  11        2.66       -3.48      6.55 o 
  -4   2  11       41.05       53.29     13.07 o 
  -3   2  11       21.99       19.56      4.42 o 
  -2   2  11      111.28      114.11      8.56 o 
  -1   2  11       19.19       12.26      5.27 o 
   0   2  11        6.20       -4.22      4.65 o 
   1   2  11        0.03        5.92      4.82 o 
   2   2  11       88.45       95.11     14.25 o 
   3   2  11       14.01        6.83      5.90 o 
   4   2  11        5.78        3.81      7.22 o 
  -4   3  11        0.42        5.43      5.07 o 
  -3   3  11      145.45      170.81     12.33 o 
  -2   3  11        5.80        4.34      3.32 o 
  -1   3  11      108.83      110.79      8.32 o 
   0   3  11       97.44      103.62     13.18 o 
   1   3  11        1.15       -4.05      4.46 o 
   2   3  11       22.09       12.39      7.85 o 
   3   3  11        5.92       13.23      9.34 o 
   4   3  11       34.36       28.88      7.01 o 
  -4   4  11       10.13        7.96      6.17 o 
  -3   4  11      275.71      318.35     16.73 o 
  -2   4  11      136.65      118.31     10.60 o 
  -1   4  11      220.95      199.42     12.96 o 
   0   4  11        0.57       -0.69      4.63 o 
   1   4  11        3.85        7.85      8.67 o 
   2   4  11       23.43        7.98      6.62 o 
   3   4  11       16.67       16.66      8.54 o 
   4   4  11        5.22       14.26      8.31 o 
  -4   5  11        4.22       13.33      8.66 o 
  -3   5  11       25.45       19.49      6.28 o 
  -2   5  11       60.44       49.29     17.35 o 
  -1   5  11      310.86      285.99     15.47 o 
   0   5  11       80.23       70.37      7.33 o 
   1   5  11      103.34       88.75     15.81 o 
   2   5  11       28.21       13.69      8.83 o 
   3   5  11       38.04       44.11     11.68 o 
   4   5  11       30.71       48.49     11.91 o 
  -4   6  11        6.41        7.08      4.93 o 
  -3   6  11      126.05      126.17     15.71 o 
  -2   6  11        7.85        9.98      4.66 o 
  -1   6  11       70.00       64.45      7.38 o 
   0   6  11       37.41       55.40     12.27 o 
   1   6  11       50.21       53.95     13.67 o 
   2   6  11       76.11       45.16     11.81 o 
   3   6  11       25.68       20.68      6.41 o 
   4   6  11       48.71       48.38     12.41 o 
  -4   7  11       12.94       15.05      9.67 o 
  -3   7  11        6.20        0.40      4.85 o 
  -2   7  11       31.69       33.39     10.29 o 
  -1   7  11       52.23       67.71      7.88 o 
   0   7  11       78.21       92.03     16.43 o 
   1   7  11       82.06       82.13     15.01 o 
   2   7  11      257.34      250.39     25.19 o 
   3   7  11        4.54        6.16      7.45 o 
   4   7  11        4.18       13.00      8.50 o 
  -4   8  11       48.81       29.65     11.37 o 
  -3   8  11       21.75       20.32      5.94 o 
  -2   8  11      239.56      263.91     15.96 o 
  -1   8  11      214.33      214.57     22.69 o 
   0   8  11     1098.99     1184.99     54.77 o 
   1   8  11        0.51        3.22      7.31 o 
   2   8  11        0.61       24.03     10.76 o 
   3   8  11        1.21        4.98      7.77 o 
  -3   9  11       12.94       12.12      7.20 o 
  -2   9  11       60.85       72.33     14.28 o 
  -1   9  11        0.02        7.01      8.10 o 
   0   9  11       12.35       20.01      9.90 o 
   1   9  11      176.39      179.42     22.25 o 
   2   9  11        3.21       -4.69      6.64 o 
   3   9  11        0.33      -10.95     10.95 o 
  -3  10  11       35.18       51.36     11.77 o 
  -2  10  11       23.36       30.32     10.57 o 
  -1  10  11        0.06       10.91      8.16 o 
   0  10  11      405.52      421.86     32.66 o 
   1  10  11       13.52       16.33      9.04 o 
   2  10  11       19.03       26.34      9.82 o 
   3  10  11      164.64      220.75     24.35 o 
  -3  11  11       20.51       21.65      8.46 o 
  -2  11  11       40.50       26.76      8.69 o 
  -1  11  11       20.44       17.98     10.15 o 
   0  11  11      241.69      270.64     27.07 o 
   1  11  11        0.14       -7.37      7.37 o 
   2  11  11        1.24       15.41      8.96 o 
   3  11  11       27.15       21.96      9.40 o 
  -3  12  11       13.00       12.56      7.24 o 
  -2  12  11        2.06        7.89      6.07 o 
  -1  12  11       29.72       37.31     11.45 o 
   0  12  11      161.83      169.14     21.75 o 
   1  12  11       38.05       26.67     11.05 o 
   2  12  11       27.85       49.95     13.21 o 
   3  12  11        0.48       -8.58      8.58 o 
  -3  13  11        0.12       -0.82      7.39 o 
  -2  13  11       27.52       19.91     10.51 o 
  -1  13  11        0.01       11.56     10.26 o 
   0  13  11        1.40        6.99      7.24 o 
   1  13  11        1.46        4.27      6.78 o 
   2  13  11       47.03       54.08     14.17 o 
  -2  14  11       16.33       19.85     10.51 o 
  -1  14  11        5.15        0.50      6.85 o 
   0  14  11        1.96       -8.40      8.40 o 
   1  14  11        5.39        4.00      7.16 o 
   2  14  11        2.65       -3.77      8.14 o 
  -2  15  11        2.70        0.15      7.52 o 
  -1  15  11       23.78       13.52     10.15 o 
   0  15  11       25.45       19.78     10.82 o 
   1  15  11       61.96       68.50     15.37 o 
   2  15  11        4.98       -9.30      9.30 o 
  -1  16  11        0.78       -6.62      7.33 o 
   0  16  11        6.93       11.47      9.30 o 
   1  16  11        0.46       -9.00      9.00 o 
  -1  17  11        2.30        0.77     10.34 o 
   0  17  11       24.75       16.43     11.39 o 
  -4   0  12       35.00       42.00     11.79 o 
  -3   0  12        0.41        5.44      4.24 o 
  -2   0  12      286.94      315.27     21.75 o 
  -1   0  12      231.95      245.22     23.78 o 
   0   0  12       43.77       50.85     11.83 o 
   1   0  12       28.66       23.28      8.02 o 
   2   0  12       43.69       46.41     11.37 o 
   3   0  12       44.57       37.48     11.81 o 
  -4   1  12       38.61       32.52      7.41 o 
  -3   1  12        2.01       -0.59      3.05 o 
  -2   1  12        7.24        7.47      3.49 o 
  -1   1  12       10.69        1.12      6.43 o 
   0   1  12        0.68       16.92      6.33 o 
   1   1  12      103.72       86.99     16.65 o 
   2   1  12      275.60      264.98     18.54 o 
   3   1  12        9.40       36.16     11.12 o 
  -4   2  12       29.75       28.17     10.03 o 
  -3   2  12       77.73       90.92      8.47 o 
  -2   2  12        0.40        2.37      3.41 o 
  -1   2  12       53.86       30.46      6.22 o 
   0   2  12        8.03       12.60      6.23 o 
   1   2  12       66.44       78.01     10.19 o 
   2   2  12      343.05      348.49     21.00 o 
   3   2  12       11.95       22.69     10.17 o 
  -4   3  12        0.14       -4.21     13.71 o 
  -3   3  12      183.10      189.95     17.45 o 
  -2   3  12        6.46        8.66      4.30 o 
  -1   3  12       21.75       22.27      5.00 o 
   0   3  12       48.21       38.72      7.62 o 
   1   3  12      343.73      339.78     20.41 o 
   2   3  12        2.11        2.07      7.87 o 
   3   3  12       14.24        9.48      8.86 o 
  -4   4  12        1.31        4.95      7.62 o 
  -3   4  12        0.10        3.97      4.21 o 
  -2   4  12       69.29       68.22      9.02 o 
  -1   4  12      103.46       98.99      9.90 o 
   0   4  12        1.53       -0.06      7.03 o 
   1   4  12      195.40      199.85     22.42 o 
   2   4  12      248.69      247.92     25.33 o 
   3   4  12        1.90        8.96      7.98 o 
  -4   5  12       74.65       98.48     12.61 o 
  -3   5  12      278.23      290.94     19.71 o 
  -2   5  12        7.53       10.78      5.22 o 
  -1   5  12        3.23        5.50      7.43 o 
   0   5  12       33.43       23.13      8.73 o 
   1   5  12      354.80      320.61     28.35 o 
   2   5  12       35.91       32.91     10.03 o 
   3   5  12        0.02       -7.29      7.29 o 
  -3   6  12      260.26      267.35     17.56 o 
  -2   6  12      214.73      197.64     14.48 o 
  -1   6  12       41.63       58.75      7.97 o 
   0   6  12       38.12       17.75      7.77 o 
   1   6  12        3.98       -0.80      6.99 o 
   2   6  12        4.73       -5.28      7.35 o 
   3   6  12      108.23      104.78     17.10 o 
  -3   7  12       17.44       16.04      5.76 o 
  -2   7  12       10.87       12.76      7.34 o 
  -1   7  12        7.12        4.54      8.10 o 
   0   7  12        2.28       -9.25      9.25 o 
   1   7  12       10.53       14.15      9.00 o 
   2   7  12        5.77        1.82      7.43 o 
   3   7  12       12.06       14.86      8.77 o 
  -3   8  12        6.82       -0.31      4.35 o 
  -2   8  12        1.44        4.07      3.90 o 
  -1   8  12      129.02      146.68     19.43 o 
   0   8  12        5.70        5.88      8.16 o 
   1   8  12        2.75        1.67      6.95 o 
   2   8  12        0.25        1.84      6.41 o 
   3   8  12        6.18       -8.40      8.40 o 
  -3   9  12        5.07       -0.86      6.03 o 
  -2   9  12       78.29       94.84     16.66 o 
  -1   9  12        8.95        8.71      6.01 o 
   0   9  12        0.09        4.79      7.37 o 
   1   9  12       24.04       15.76      8.92 o 
   2   9  12        2.24        8.50      7.75 o 
   3   9  12        0.48        1.26      6.70 o 
  -3  10  12       60.85       57.68     13.69 o 
  -2  10  12       14.17       19.99      9.82 o 
  -1  10  12        5.79       18.24      8.63 o 
   0  10  12       72.75       75.33     15.62 o 
   1  10  12       43.04       40.09     12.14 o 
   2  10  12       15.24        9.55      7.26 o 
   3  10  12        3.18       13.57      9.67 o 
  -3  11  12        3.51       -8.16      8.16 o 
  -2  11  12       82.38       75.77     16.33 o 
  -1  11  12       31.15       48.57     12.90 o 
   0  11  12       29.26       28.41     12.14 o 
   1  11  12        0.02       13.90      9.00 o 
   2  11  12        2.17       -3.83      8.37 o 
  -2  12  12       10.54       19.60      8.58 o 
  -1  12  12       57.93       73.44     15.91 o 
   0  12  12        0.01       -1.49      7.35 o 
   1  12  12       17.62       18.24      9.42 o 
   2  12  12        8.62       14.26      9.19 o 
  -2  13  12      240.96      258.12     27.76 o 
  -1  13  12       89.13      104.47     18.24 o 
   0  13  12        1.39        2.49      7.54 o 
   1  13  12        1.38       -0.44      7.73 o 
   2  13  12        5.14       10.34      6.41 o 
  -2  14  12       35.13       22.99      8.04 o 
  -1  14  12       48.97       29.85     11.68 o 
   0  14  12        2.90        0.94      8.35 o 
   1  14  12       18.34       27.11     11.14 o 
  -1  15  12       62.06       48.84     15.33 o 
   0  15  12        0.90        7.16      7.96 o 
   1  15  12       18.83        8.92      9.69 o 
   0  16  12        0.76       -6.59      8.00 o 
  -3   1  13       80.95       86.20      8.78 o 
  -2   1  13      193.28      218.82     13.00 o 
  -1   1  13        0.34        4.66      6.25 o 
   0   1  13      102.79      117.26     12.87 o 
   1   1  13       30.79       36.82     14.90 o 
   2   1  13       70.35       79.79     11.39 o 
   3   1  13        3.37       -0.52      7.93 o 
  -3   2  13       22.33       18.58      4.58 o 
  -2   2  13        2.58        2.95      3.55 o 
  -1   2  13        8.77       10.71      5.35 o 
   0   2  13       11.33        3.31      8.36 o 
   1   2  13       77.51       74.39     10.45 o 
   2   2  13       57.37       64.18     10.65 o 
   3   2  13       49.93       52.51     13.27 o 
  -3   3  13        9.26        7.65      4.50 o 
  -2   3  13      376.24      382.31     20.57 o 
  -1   3  13       22.74       17.69      4.34 o 
   0   3  13       43.83       55.81      9.16 o 
   1   3  13       83.89       93.54     11.56 o 
   2   3  13        1.30       15.97     10.76 o 
   3   3  13       40.06       19.28      9.32 o 
  -3   4  13       37.47       60.59      7.56 o 
  -2   4  13      300.10      326.13     19.00 o 
  -1   4  13      129.44      156.30     12.74 o 
   0   4  13       16.72       31.84     10.20 o 
   1   4  13        8.75        9.67      8.14 o 
   2   4  13       19.02       19.26      8.94 o 
   3   4  13        0.01       -9.74      9.74 o 
  -3   5  13        2.27        0.57      4.09 o 
  -2   5  13        0.01       -7.82      7.82 o 
  -1   5  13      172.27      155.91     20.22 o 
   0   5  13       25.45       36.83     12.71 o 
   1   5  13        1.02        7.89      7.93 o 
   2   5  13       82.29      106.46     18.05 o 
   3   5  13       19.18       37.64     12.52 o 
  -3   6  13        6.74        8.15      5.04 o 
  -2   6  13        0.04        1.85      7.03 o 
  -1   6  13       81.53       83.55     15.70 o 
   0   6  13      327.45      310.69     28.70 o 
   1   6  13       45.00       28.56     11.24 o 
   2   6  13       13.27       25.69      8.92 o 
   3   6  13        1.85        6.66      7.85 o 
  -3   7  13        1.50       -3.23      4.17 o 
  -2   7  13       22.27       21.02      9.71 o 
  -1   7  13       32.40       40.85     11.22 o 
   0   7  13        2.61        3.31      5.97 o 
   1   7  13       41.87       37.20     13.44 o 
   2   7  13        0.23       -8.48      8.48 o 
   3   7  13       12.23       18.09     10.22 o 
  -3   8  13        7.59       19.93      7.50 o 
  -2   8  13        0.00       -7.87      8.35 o 
  -1   8  13       88.20       81.73     15.58 o 
   0   8  13        0.00       11.18      9.53 o 
   1   8  13       78.97       93.31     17.21 o 
   2   8  13        0.01        6.80      7.93 o 
  -2   9  13       57.76       59.77     14.22 o 
  -1   9  13        7.48        9.71      9.84 o 
   0   9  13       42.20       46.25     12.77 o 
   1   9  13       28.51       28.12     10.57 o 
   2   9  13        7.30       -1.72      8.94 o 
  -2  10  13        3.04        5.57      9.00 o 
  -1  10  13       78.10       92.91     17.31 o 
   0  10  13       24.34       19.30      8.37 o 
   1  10  13      115.05      113.93     19.53 o 
   2  10  13        2.88       -3.10      8.10 o 
  -2  11  13        9.16        7.77      7.66 o 
  -1  11  13        7.37        9.21      6.95 o 
   0  11  13       53.04       48.01     14.28 o 
   1  11  13       59.14       49.91     14.47 o 
   2  11  13       33.37       44.99     13.36 o 
  -2  12  13       34.54       15.20      9.53 o 
  -1  12  13       18.75       15.43      9.88 o 
   0  12  13        1.07        4.67      9.09 o 
   1  12  13      145.72      199.52     25.33 o 
  -1  13  13       19.08       16.02      9.11 o 
   0  13  13        1.33       -7.81      7.81 o 
   1  13  13        9.46       21.92     10.20 o 
   0  14  13        0.87       13.27      8.40 o 
  -3   0  14      107.33      130.22     19.34 o 
  -2   0  14        8.60       -2.00      4.50 o 
  -1   0  14       18.59       15.35      6.39 o 
   0   0  14      111.27       92.18     16.58 o 
   1   0  14        7.98       -5.40      8.10 o 
   2   0  14      104.50       68.48     15.24 o 
  -3   1  14       31.13       35.44      7.56 o 
  -2   1  14        5.33        4.30      3.44 o 
  -1   1  14       35.95       30.38      7.18 o 
   0   1  14        0.28       -1.10     11.57 o 
   1   1  14        2.71        1.43      5.17 o 
   2   1  14       65.65       52.25     10.09 o 
  -3   2  14        0.95       -1.56     14.32 o 
  -2   2  14        0.97        2.07      4.18 o 
  -1   2  14       16.04       16.63      6.28 o 
   0   2  14      180.66      159.55     15.17 o 
   1   2  14       65.84       61.35     10.49 o 
   2   2  14       67.50       70.99     15.83 o 
  -3   3  14        2.00       12.46      6.92 o 
  -2   3  14       54.62       65.94      9.36 o 
  -1   3  14       62.00       48.95      8.91 o 
   0   3  14       38.31       21.34      6.41 o 
   1   3  14        8.86       13.52     10.11 o 
   2   3  14      136.12      114.04     20.22 o 
  -3   4  14       23.35       34.82     10.98 o 
  -2   4  14        8.78        9.12      4.49 o 
  -1   4  14       49.73       43.63     12.44 o 
   0   4  14        6.00        3.87      6.93 o 
   1   4  14       57.75       57.45     13.82 o 
   2   4  14       16.62       11.98      7.98 o 
  -2   5  14       74.10       98.13     17.06 o 
  -1   5  14       11.05        3.68      7.06 o 
   0   5  14       30.20       28.18     11.58 o 
   1   5  14        5.05       13.08      9.59 o 
   2   5  14        0.52        4.10      7.18 o 
  -2   6  14       94.77       87.24     17.82 o 
  -1   6  14       61.67       59.12     14.49 o 
   0   6  14       13.05        8.31      6.49 o 
   1   6  14        1.53       14.30      9.71 o 
   2   6  14        3.62       -2.28      8.00 o 
  -2   7  14        0.43       14.68      9.40 o 
  -1   7  14       18.33       19.37      8.16 o 
   0   7  14       14.03       26.78     11.43 o 
   1   7  14       50.89       66.68     16.04 o 
   2   7  14       37.79       43.09     13.27 o 
  -2   8  14      154.42      142.82     21.00 o 
  -1   8  14       53.80       37.18     11.89 o 
   0   8  14        1.60        8.31      7.37 o 
   1   8  14        5.12       15.26      9.88 o 
   2   8  14       12.54       11.56      9.69 o 
  -2   9  14        7.81        5.92      8.44 o 
  -1   9  14        0.24        2.70      7.29 o 
   0   9  14        5.01       18.34      9.40 o 
   1   9  14        6.76        0.21      8.94 o 
  -1  10  14        0.61        2.28      7.93 o 
   0  10  14        3.90        2.51      6.62 o 
   1  10  14        0.48       -3.43      9.09 o 
  -1  11  14      100.66      147.05     22.32 o 
   0  11  14        6.38        1.72      8.56 o 
   1  11  14        0.01       -0.69      8.25 o 
  -2   1  15       17.84       21.51      5.96 o 
  -1   1  15      199.06      209.31     17.78 o 
   0   1  15       23.81       32.04      8.69 o 
   1   1  15        9.91        9.40     14.84 o 
   2   1  15       24.09       42.40      9.81 o 
  -2   2  15       57.88       43.61      7.29 o 
  -1   2  15       10.78       11.70      6.38 o 
   0   2  15       11.49       22.08      6.07 o 
   1   2  15        1.51       -0.79      6.47 o 
   2   2  15        3.26       -1.32      6.76 o 
  -2   3  15       27.79       51.90     14.11 o 
  -1   3  15      103.94       99.49     17.90 o 
   0   3  15        0.18       -3.12      8.25 o 
   1   3  15        0.34       21.19     10.89 o 
   2   3  15       37.93       62.89     15.33 o 
  -2   4  15        0.34        3.64      8.02 o 
  -1   4  15        1.53       -4.79      9.38 o 
   0   4  15        3.85       14.40      8.63 o 
   1   4  15        0.21       11.56      9.94 o 
  -2   5  15        8.61       -2.39      7.70 o 
  -1   5  15        0.55       -8.86      8.86 o 
   0   5  15        4.06        4.84      8.98 o 
   1   5  15        2.92       -6.28     10.53 o 
  -1   6  15       15.02       -5.34      6.95 o 
   0   6  15      107.36      123.61     20.83 o 
   1   6  15       41.38       31.59     12.12 o 
  -1   7  15       27.42       33.04     13.38 o 
   0   7  15        0.01        9.23      8.94 o 
   1   7  15       36.10       27.55     12.73 o 
  -1   8  15       15.43        1.65      8.12 o 
   0   8  15       27.10       36.99     12.67 o 
  -1   0  16       22.24       37.22     13.84 o 
   0   0  16        2.83       -9.63      9.63 o 
  -1   1  16       13.07       22.23      7.90 o 
   0   1  16       31.58       24.35      8.10 o 
   0   2  16        8.28       -9.76     11.47 o 
   0   3  16        1.67       -6.80     10.61 o 
                                                 
